# Supplementary material for: Age, Sex, Body Mass Index, Diet and Menopause Related Metabolites in a Large Homogeneous Alpine Cohort
Source: Metabolites. 2022 Feb 24;12(3):205. doi: 10.3390/metabo12030205 (PMC8955763; doi:10.3390/metabo12030205)
Supplement: Supplementary file 1 [file metabolites-12-00205-s001.zip]

Archive with 12 entries (10 files):
- metabolites-1604168-supplementary/
- metabolites-1604168-supplementary/Supplementary_information_v2.pdf
- metabolites-1604168-supplementary/Table_S1-metabolite-ratio-definition_v2.xlsx
- metabolites-1604168-supplementary/Table_S2-metabolite-sum-definition.xlsx
- metabolites-1604168-supplementary/Table_S21_food-item-average-servings.xlsx
- metabolites-1604168-supplementary/Table_S22_food-items.xlsx
- metabolites-1604168-supplementary/Table_S3-metabolite-summary.xlsx
- metabolites-1604168-supplementary/__MACOSX/
- metabolites-1604168-supplementary/__MACOSX/._Supplementary_information.pdf
- metabolites-1604168-supplementary/__MACOSX/._Table_S21_food-item-average-servings.xlsx
- metabolites-1604168-supplementary/__MACOSX/._Table_S22_food-items.xlsx
- metabolites-1604168-supplementary/__MACOSX/._Table_S3-metabolite-summary.xlsx
