# Supplementary material for: Age, Sex, Body Mass Index, Diet and Menopause Related Metabolites in a Large Homogeneous Alpine Cohort
Source: Metabolites. 2022 Feb 24;12(3):205. doi: 10.3390/metabo12030205 (PMC8955763; doi:10.3390/metabo12030205)
Supplement: Supplementary file 1 [file metabolites-12-00205-s001.zip › metabolites-1604168-supplementary/Table_S1-metabolite-ratio-definition_v2.xlsx]

## Sheet: Sheet1
name	numerator_name	denominator_name	description	metabolic_significance
ADMA/Arg	ADMA	Arg	Ratio of asymmetrically dimethylated arginine to total unmodified arginine	Inhibition of NO synthase, associated with endothelial dysfunction and cardiovascular risk in general
C0/tPC	C0	tPC	Ratio of choline and total phosphocholines	Activity of CTP (Choline-phosphate cytidylyltransferase), PC synthesis
C2/C0	C2	C0	Ratio of acetylcarnitine to free carnitine	Measure of beta-oxidation of even numbered fatty acids
Cit/Arg	Cit	Arg	Ratio of citrulline to arginine	Activity of nitric oxide synthase (NOS)
Cit/Orn	Cit	Orn	Ratio of citrulline to ornithine	Activity of onithine carbamoylphosphate transferase
DOPA/Tyr	DOPA	Tyr	Ratio of dopamine to tyrosine	Activity of Tyrosinase (Neurotransmitter synthesis)
Fischer_ratio	tBCAA	tPheTyr	Fischer ratio	Indicator fo liver damage
Kynurenine/Trp	Kynurenine	Trp	Ratio of kyneurine to tryptophan	Rate of Trp degradation to niacin, indicator of indole dioxygenase activity (immunosuppression/tolerance)
Met-SO/Met	Met-SO	Met	Ratio of sulfoxide methionine to total unmodified methionine	Measure of oxidative stress
Orn/Arg	Orn	Arg	Ratio of ornithine to arginine	Activity of arginase
Putrescine/Orn	Putrescine	Orn	Ratio of putrescine to ornithine	Activity of ornithine decarboxylase
SDMA/Arg	SDMA	Arg	Ratio of symmetrically dimethylated arginine to total unmodified arginine	Indicator of impaired kidney function/renal function
Serotonin/Trp	Serotonin	Trp	Ratio of serotonin to tryptophan	Rate of Trp degradation to serotonin
Spermidine/Putrescine	Spermidine	Putrescine	Ratio of spermidine to putrescine	Activity of spermidine synthase
Spermine/Spermidine	Spermine	Spermidine	Ratio of spermine to spermidine	Activity of spermine synthase
tACDC/tAC	tACDC	tAC	Ratio of dicarboxy-acylcarnitines to total acylcarnitine	Indicator of omega-oxidation of fatty acids
tADMASDMA/Arg	tADMASDMA	Arg	Ratio of total dymethylated arginine to total unmodified arginine	Activity of protein arginine methyl transferases
tC16C18/C0	tC16C18	C0	Ratio of C16 C18 to C0	Activity of carnitine palmitoyltransferase I, rate-limiting step in the uptake of fatty acids into mitochondria
tC2C3/C0	tC2C3	C0	Ratio of short chain acetylcanitine to free carnitine	Measure of overall beta oxidation activity
tLysoPC/tPC	tLysoPC	tPC	Ratio of lysoglycerophosphocholines to glycerophosphocholines	Indicator of phospholipase activity
tMUFA_PC/tSFA_PC	tMUFA_PC	tSFA_PC	Ratio of monounsaturated to saturated glycerophosphocholines	Measure of the activity of fatty acid desaturases and indicator of nutritional lipid composition
tPUFA_PC/tSFA_PC	tPUFA_PC	tSFA_PC	Ratio of polyunsaturated to saturated glycerophosphocholine	Measure of the activity of fatty acid desaturases and indicator of nutritional lipid composition
Tyr/Phe	Tyr	Phe	Ratio of thyrosine to phenylalanine	Activity of phenylalanine hydroxylase
