# Supplementary material for: Age, Sex, Body Mass Index, Diet and Menopause Related Metabolites in a Large Homogeneous Alpine Cohort
Source: Metabolites. 2022 Feb 24;12(3):205. doi: 10.3390/metabo12030205 (PMC8955763; doi:10.3390/metabo12030205)
Supplement: Supplementary file 1 [file metabolites-12-00205-s001.zip › metabolites-1604168-supplementary/Table_S2-metabolite-sum-definition.xlsx]

## Sheet: Sheet1
name	analyte_name	description	metabolic_significance
tAC	C0; C10; C10:1; C10:2; C12; C12-DC; C12:1; C14; C14:1; C14:1-OH; C14:2; C14:2-OH; C16; C16-OH; C16:1; C16:1-OH; C16:2; C16:2-OH; C18; C18:1; C18:1-OH; C18:2; C2; C3; C3-OH; C3:1; C4; C3-DC (C4-OH); C4:1; C5; C5-M-DC; C5-OH (C3-DC-M); C5:1; C5:1-DC; C6 (C4:1-DC); C5-DC (C6-OH); C6:1; C7-DC; C8; C9	Sum of acylcarnitines
tACDC	C12-DC; C3-DC (C4-OH); C5-M-DC; C5-OH (C3-DC-M); C5:1-DC; C6 (C4:1-DC); C5-DC (C6-OH); C7-DC	Sum of dicarboxy-acylcarnitines
tBCAA	Ile; Leu; Val	Sum of branched amino acids	Indicator of short-term metabolic control (analogy with muscular insulin resistance)
tEssentAA	His; Ile; Leu; Lys; Met; Phe; Thr; Trp; Val	Sum of essential amino acids	Indicator of nutritional status
tGP	lysoPC a C14:0; lysoPC a C16:0; lysoPC a C16:1; lysoPC a C17:0; lysoPC a C18:0; lysoPC a C18:1; lysoPC a C18:2; lysoPC a C20:3; lysoPC a C20:4; lysoPC a C24:0; lysoPC a C26:0; lysoPC a C26:1; lysoPC a C28:0; lysoPC a C28:1; PC aa C24:0; PC aa C26:0; PC aa C28:1; PC aa C30:0; PC aa C30:2; PC aa C32:0; PC aa C32:1; PC aa C32:2; PC aa C32:3; PC aa C34:1; PC aa C34:2; PC aa C34:3; PC aa C34:4; PC aa …	Sum of all LysoPC and PC
tNonEssentAA	Arg; Gln; Gly; Pro; Tyr; Ala; Asp; Asn; Glu; Ser	Sum of non-essentila amino acids (Biocrates; without Cys)	Indicator of metabolic/catabolic state
tPUFA_PC	PC aa C30:2; PC aa C32:2; PC aa C32:3; PC aa C34:2; PC aa C34:3; PC aa C34:4; PC aa C36:2; PC aa C36:3; PC aa C36:4; PC aa C36:5; PC aa C36:6; PC aa C38:3; PC aa C38:4; PC aa C38:5; PC aa C38:6; PC aa C40:2; PC aa C40:3; PC aa C40:4; PC aa C40:5; PC aa C40:6; PC aa C42:2; PC aa C42:4; PC aa C42:5; PC aa C42:6; PC ae C30:2; PC ae C32:2; PC ae C34:2; PC ae C34:3; PC ae C36:2; PC ae C36:3; PC ae C36…	Sum of polyunsaturated glycerophosphocholine without Lyso
tSelectedGlucoAA	Ala; Gly; Ser	Sum of selected glucogenic amino acids (alanine, glycine, serine)	Indicator of balance between glycolysis and gluconeogenesis
tSFA_PC	PC aa C24:0; PC aa C26:0; PC aa C30:0; PC aa C32:0; PC aa C36:0; PC aa C38:0; PC aa C42:0; PC ae C30:0; PC ae C34:0; PC ae C36:0; PC ae C38:0; PC ae C42:0	Sum of saturated glycerophosphocholine without Lyso	Indicator of nutritional lipid composition
tSM	SM (OH) C14:1; SM (OH) C16:1; SM (OH) C22:1; SM (OH) C22:2; SM (OH) C24:1; SM C16:0; SM C16:1; SM C18:0; SM C18:1; SM C20:2; SM C22:3; SM C24:0; SM C24:1; SM C26:0; SM C26:1	Sum all sphingomyelins
