# Supplementary material for: Age, Sex, Body Mass Index, Diet and Menopause Related Metabolites in a Large Homogeneous Alpine Cohort
Source: Metabolites. 2022 Feb 24;12(3):205. doi: 10.3390/metabo12030205 (PMC8955763; doi:10.3390/metabo12030205)
Supplement: Supplementary file 1 [file metabolites-12-00205-s001.zip › metabolites-1604168-supplementary/Table_S21_food-item-average-servings.xlsx]

## Sheet: food-items servings per week
Food item	mean Q1	sd Q1	mean Q5	sd Q5
veg_tot_sw	14.5644	4.418	59.5774	16.4307
fruit_tot_sw	5.34403	2.22171	48.4516	15.0369
vegetable_oils	3.60417	1.65797	21.3681	4.85086
sugar_sw	0.845872	0.722996	20.3144	5.90566
milk_sw	1.32424	0.941284	19.4841	6.1855
bread_sw	3.56696	1.48761	18.5642	4.13732
coffee_sw	0.489429	0.803025	17.6788	4.39169
stone_fruit_sw	0.597245	0.440771	17.2189	9.57735
other_vet_sw	2.09916	0.854414	16.0016	5.50598
other_fruit_sw	1.41337	0.679507	15.9902	5.86206
onion_sw	1.26235	0.696937	15.6143	4.36898
citrus_fruit_sw	0.798304	0.505783	14.6425	6.63376
cheese_sw	2.01238	1.03877	13.9699	4.482
butter_sw	0.102449	0.177541	11.744	4.63006
fruitjuice_sw	0.000730135	0.000265001	11.2636	11.2054
pome_fruit_sw	0.315178	0.280638	10.5448	4.23982
processed_meat_sw	0.83912	0.574574	9.82921	2.86821
tea_herbal_sw	0.000888961	0.000217258	9.71065	5.16497
greenleafy_veg_sw	1.4184	0.790549	9.27602	2.79806
nightshade_veg_sw	0.891777	0.448011	9.2424	3.3244
softdrinks_sw	0.000713017	0.000289406	9.16333	10.2498
pastries_sw	1.02574	0.561109	9.00551	3.1718
root_veg_sw	0.85812	0.411118	8.71592	4.83182
cucurbit_veg_sw	0.794907	0.393099	7.69883	3.20056
wine_sw	0.000841168	0.00026882	7.27848	5.77017
dressing_sw	0.275518	0.257683	6.65335	5.47565
cruciferous_veg_sw	0.806139	0.431077	6.3513	3.05773
pasta_sw	1.3902	0.397798	6.30448	1.60079
beef_sw	0.880578	0.527206	5.81996	1.99625
nuts_sw	0.00114839	0.000635589	5.78811	4.60677
legumes_sw	0.138508	0.195043	5.58885	5.19718
potato_sw	1.354	0.484153	5.56861	1.74033
othermilk_sw	0.110241	0.15161	5.56003	6.29607
chocolate_sw	0.00726883	0.0242045	5.48684	3.74283
cereal_sw	0.000674309	0.00016902	4.82095	3.23462
eggs_sw	0.514284	0.280007	4.66617	2.18277
beer_sw	0.000734389	0.000219607	4.44857	3.83507
fish_sw	0.325402	0.275075	4.41823	1.97335
poultry_sw	0.0618831	0.121921	2.86171	1.40123
margarines_sw	0.000685883	0.000103103	2.77391	3.46501
rice_sw	0.423858	0.188074	2.64569	0.920388
tea_black_sw	0.00067347	0.00011137	2.61537	3.67168
pork_sw	0.0015548	0.00104295	2.50061	1.51262
semolina_sw	0.00117501	0.000492894	1.89596	1.08183
pizza_sw	0.171017	0.163693	1.32211	0.694837
spirits_sw	0.000585104	0.000142272	1.1422	0.868856
lard_sw	0.000691813	9.72095e-05	1.04509	1.84355
other_meat_sw	0.000562265	0.000155684	0.985511	0.733194
offal_sw	0.000644472	0.000108812	0.367659	0.347736

## Sheet: food-item definitions
Food item	FFQ item
beef_sw	Beef, braising steak, braised, lean and fat
beef_sw	Burger, beef, 62-85% beef, raw
beef_sw	Beef, mince, raw
beef_sw	Beef, stewing steak, raw, lean
beef_sw	Veal, escalope, raw
beer_sw	Beer, bitter, average (<4% ABV)
bread_sw	Bread, brown, average
bread_sw	Bread any white, average
bread_sw	Crispbread, rye
bread_sw	Bread, naan, retail
bread_sw	Chapatis, made with fat, retail
bread_sw	Rusks
butter_sw	normal butter (70% fat)
cereal_sw	Breakfast cereal, crunchy clusters type, without nuts, unfortified
cheese_sw	Cheese, cheddar, English
cheese_sw	Cheese, brie, with outer rind removed
cheese_sw	Cheese, gouda
cheese_sw	Cheese, cottage, plain
cheese_sw	Cheese, feta
cheese_sw	Fresh cheese
chocolate_sw	Chocolate covered bar with caramel and cereal
chocolate_sw	Chocolate, milk
citrus_fruit_sw	Orange juice, freshly squeezed
citrus_fruit_sw	Kiwi fruit, flesh and seeds
citrus_fruit_sw	Lemon juice, fresh, weighed as whole fruit
citrus_fruit_sw	Oranges, flesh only, weighed with peel and pips
citrus_fruit_sw	Mandarin oranges, canned in juice, whole contents
citrus_fruit_sw	Grapefruit, flesh only, raw, weighed with peel and pips
coffee_sw	Coffee, infusion, average
cruciferous_veg_sw	Coleslaw, not low calorie, retail
cruciferous_veg_sw	Cauliflower, raw
cruciferous_veg_sw	Brussels sprouts, raw
cruciferous_veg_sw	Broccoli, green, raw
cruciferous_veg_sw	Cabbage, average, raw
cucurbit_veg_sw	Courgette, raw
cucurbit_veg_sw	Cucumber, raw, flesh and skin
cucurbit_veg_sw	Pumpkin, flesh only, raw
dressing_sw	Dressing, French
dressing_sw	Mayonnaise, standard, retail
dressing_sw	White
dressing_sw	Tomato ketchup
dressing_sw	mustard
eggs_sw	Eggs, chicken, whole, boiled
eggs_sw	Omelette, plain, homemade
fish_sw	Salmon, wild, fresh only, raw
fish_sw	Cod, fresh only, raw
fish_sw	Roe, cod, hard, raw
fish_sw	Mussels, raw
fish_sw	Salmon, smoked (cold-smoked)
fish_sw	Cod, dried, salted, boiled
fish_sw	Tuna, canned in brine, drained
fish_sw	Crab, canned in brine, drained
fish_sw	breaded fish fillet (e.g. fish sticks)
fruit_tot_sw	Orange juice, freshly squeezed
fruit_tot_sw	Kiwi fruit, flesh and seeds
fruit_tot_sw	Lemon juice, fresh, weighed as whole fruit
fruit_tot_sw	Oranges, flesh only, weighed with peel and pips
fruit_tot_sw	Mandarin oranges, canned in juice, whole contents
fruit_tot_sw	Grapefruit, flesh only, raw, weighed with peel and pips
fruit_tot_sw	Avocado, average, flesh only
fruit_tot_sw	Mangoes, ripe, raw, flesh only
fruit_tot_sw	Rhubarb, stems only, raw
fruit_tot_sw	Blueberries
fruit_tot_sw	Bananas, raw, flesh only, weighed with skin
fruit_tot_sw	Melon, flesh only, average
fruit_tot_sw	Grapes, average
fruit_tot_sw	Pineapple, raw, flesh only
fruit_tot_sw	Raisins
fruit_tot_sw	Figs, whole green fruit, raw
fruit_tot_sw	capers
fruit_tot_sw	kaki
fruit_tot_sw	Apples, eating, raw, flesh and skin, weighed with core
fruit_tot_sw	Pears, average, flesh and skin, raw, weighed with core and stalk
fruit_tot_sw	Apricots, raw, flesh and skin
fruit_tot_sw	Nectarines, flesh and skin
fruit_tot_sw	Peaches, raw, flesh and skin
fruit_tot_sw	Plums, average, raw, flesh and skin
fruit_tot_sw	Cherries, flesh and skin, raw
fruit_tot_sw	Prunes, flesh and skin, weighed with stones
fruit_tot_sw	Olives, green, in brine, drained, flesh and skin
fruitjuice_sw	Fruit juice drink/squash, diluted
fruitjuice_sw	Fruit juice drink/squash, no sugar added, diluted
greenleafy_veg_sw	Lettuce, average, raw
greenleafy_veg_sw	Spinach, mature, raw
greenleafy_veg_sw	Chard, Swiss, raw
lard_sw	Lard
legumes_sw	Beans, red kidney, dried, boiled in unsalted water
legumes_sw	Lentils, green and brown, whole, dried, boiled in unsalted water
legumes_sw	Beans, chick peas, Kabuli, whole, dried, boiled in unsalted water
legumes_sw	Beans, green, boiled in unsalted water
legumes_sw	Beans, broad, whole, boiled in unsalted water
legumes_sw	Beans, soya, dried, boiled in unsalted water
legumes_sw	Green peas
legumes_sw	Milk, soya, non-dairy alternative to milk, unsweetened, fortified
legumes_sw	Tofu, soya bean, steamed
margarines_sw	Normal margarine
margarines_sw	Blended spreads
margarines_sw	Soya-based margarine or spreads
milk_sw	Milk, semi-skimmed, pasteurised, average
milk_sw	Milk, skimmed, pasteurised, average
milk_sw	Milk, condensed, whole, sweetened
milk_sw	Sheep or goat milk
milk_sw	Sheep or goat milk
milk_sw	Yogurt, whole milk, plain
milk_sw	Yogurt, Greek style, plain
milk_sw	Milk, whole, UHT (used for sourmilk)
milk_sw	whole milk
milk_sw	lactose-free milk
milk_sw	kefir
nightshade_veg_sw	Tomatoes, standard, raw
nightshade_veg_sw	Aubergine, raw
nightshade_veg_sw	Peppers, capsicum, green, raw
nuts_sw	Peanuts, dry roasted
nuts_sw	Cashew nuts, kernel only, plain
nuts_sw	spreads with nuts (e.g. Nutella, peanut butter) (1 teaspoon)
offal_sw	Pate, liver
offal_sw	Tongue, sheep, meat only, stewed
onion_sw	Leeks, raw
onion_sw	Onions, raw
onion_sw	Garlic, raw
other_fruit_sw	Avocado, average, flesh only
other_fruit_sw	Mangoes, ripe, raw, flesh only
other_fruit_sw	Rhubarb, stems only, raw
other_fruit_sw	Blueberries
other_fruit_sw	Bananas, raw, flesh only, weighed with skin
other_fruit_sw	Melon, flesh only, average
other_fruit_sw	Grapes, average
other_fruit_sw	Pineapple, raw, flesh only
other_fruit_sw	Raisins
other_fruit_sw	Figs, whole green fruit, raw
other_fruit_sw	capers
other_fruit_sw	kaki
other_meat_sw	Rabbit, raw, meat only (small game)
other_meat_sw	Lamb, average, raw, lean and fat
other_vet_sw	Amaranth leaves, raw
other_vet_sw	Okra, raw
other_vet_sw	Artichoke, globe, raw
other_vet_sw	Radish leaves, raw
other_vet_sw	Sweetcorn, baby, fresh and frozen, boiled in unsalted water
other_vet_sw	Asparagus, raw
other_vet_sw	Mixed herbs, dried
other_vet_sw	Mushrooms, white, raw
other_vet_sw	Gherkins, pickled, drained
other_vet_sw	Ginger, fresh
othermilk_sw	Ice cream bars/choc ices, chocolate coated, luxury
othermilk_sw	Cream, fresh, single
othermilk_sw	Sour creme
pasta_sw	Pasta, plain, fresh, boiled
pasta_sw	Pasta, wholewheat, spaghetti, dried, boiled in unsalted water
pasta_sw	Pasta, ravioli, meat filling, canned in tomato sauce
pasta_sw	Noodles, egg, medium, dried, boiled in unsalted water
pastries_sw	Cake, loaf, retail
pastries_sw	Pastries, Danish, retail
pastries_sw	Cake, Swiss roll, homemade
pastries_sw	Muffins, American, not chocolate, retail
pastries_sw	Doughnuts, ring, iced
pastries_sw	Pudding, rice, canned
pastries_sw	Biscuits, plain, homemade
pastries_sw	Crackers
pizza_sw	Pizza, cheese and tomato, retail
pome_fruit_sw	Apples, eating, raw, flesh and skin, weighed with core
pome_fruit_sw	Pears, average, flesh and skin, raw, weighed with core and stalk
pork_sw	Pork, chump steaks, raw, lean and fat
pork_sw	Pork, belly joint/slices, grilled, lean and fat
potato_sw	Potatoes, old, mashed with butter
potato_sw	Potatoes, old, baked, flesh and skin
potato_sw	Potatoes, new and salad, boiled in salted water, flesh and skin
potato_sw	Gnocchi
potato_sw	Potato cakes, fried in rapeseed oil
potato_sw	Sweet potato, boiled in unsalted water, flesh only
potato_sw	Fried potato
poultry_sw	Chicken, breast, grilled with skin, meat
poultry_sw	Chicken fricassee, homemade
poultry_sw	Turkey, meat, average, raw
poultry_sw	Any smoked/cured poultry
processed_meat_sw	Sausages, pork, chilled, grilled
processed_meat_sw	Ham, gammon joint, boiled
processed_meat_sw	Frankfurter
processed_meat_sw	Bacon rashers, back, dry-cured, grilled
rice_sw	Rice, white, long grain, easy cook, boiled in unsalted water
rice_sw	Rice, brown, wholegrain, boiled in unsalted water
rice_sw	Noodles, rice, fine, dried, boiled in unsalted water
root_veg_sw	Carrots, old, raw
root_veg_sw	Parsnip, raw
root_veg_sw	Turnip, flesh only, raw
root_veg_sw	Beetroot, raw
root_veg_sw	Celery, raw
semolina_sw	Couscous in savoury dishes
semolina_sw	Polenta
softdrinks_sw	Fruit juice drink, carbonated, ready to drink
softdrinks_sw	Normal carbonated/soft/isotonic drinks
softdrinks_sw	Diet carbonated/soft/isotonic drinks
softdrinks_sw	energy drinks (e.g. Red Bull)
spirits_sw	Sherry, medium
spirits_sw	Spirits, 40% volume
stone_fruit_sw	Apricots, raw, flesh and skin
stone_fruit_sw	Nectarines, flesh and skin
stone_fruit_sw	Peaches, raw, flesh and skin
stone_fruit_sw	Plums, average, raw, flesh and skin
stone_fruit_sw	Cherries, flesh and skin, raw
stone_fruit_sw	Prunes, flesh and skin, weighed with stones
stone_fruit_sw	Olives, green, in brine, drained, flesh and skin
sugar_sw	Sugar, white
sugar_sw	Jam, fruit with edible seeds
sugar_sw	Honey
tea_black_sw	Tea, black, infusion, average
tea_herbal_sw	Tea, herbal, infusion
veg_tot_sw	Coleslaw, not low calorie, retail
veg_tot_sw	Cauliflower, raw
veg_tot_sw	Brussels sprouts, raw
veg_tot_sw	Broccoli, green, raw
veg_tot_sw	Cabbage, average, raw
veg_tot_sw	Courgette, raw
veg_tot_sw	Cucumber, raw, flesh and skin
veg_tot_sw	Pumpkin, flesh only, raw
veg_tot_sw	Lettuce, average, raw
veg_tot_sw	Spinach, mature, raw
veg_tot_sw	Chard, Swiss, raw
veg_tot_sw	Tomatoes, standard, raw
veg_tot_sw	Aubergine, raw
veg_tot_sw	Peppers, capsicum, green, raw
veg_tot_sw	Leeks, raw
veg_tot_sw	Onions, raw
veg_tot_sw	Garlic, raw
veg_tot_sw	Amaranth leaves, raw
veg_tot_sw	Okra, raw
veg_tot_sw	Artichoke, globe, raw
veg_tot_sw	Radish leaves, raw
veg_tot_sw	Sweetcorn, baby, fresh and frozen, boiled in unsalted water
veg_tot_sw	Asparagus, raw
veg_tot_sw	Mixed herbs, dried
veg_tot_sw	Mushrooms, white, raw
veg_tot_sw	Gherkins, pickled, drained
veg_tot_sw	Ginger, fresh
veg_tot_sw	Potatoes, old, mashed with butter
veg_tot_sw	Potatoes, old, baked, flesh and skin
veg_tot_sw	Potatoes, new and salad, boiled in salted water, flesh and skin
veg_tot_sw	Gnocchi
veg_tot_sw	Potato cakes, fried in rapeseed oil
veg_tot_sw	Sweet potato, boiled in unsalted water, flesh only
veg_tot_sw	Fried potato
veg_tot_sw	Carrots, old, raw
veg_tot_sw	Parsnip, raw
veg_tot_sw	Turnip, flesh only, raw
veg_tot_sw	Beetroot, raw
veg_tot_sw	Celery, raw
vegetable_oils	Oil, sunflower
vegetable_oils	Oil, olive
vegetable_oils	Extra virgin olive oil
vegetable_oils	Rape seed oil
vegetable_oils	linseed oil
vegetable_oils	pumkinseed oil
wine_sw	Wine, red
wine_sw	Wine, white, medium
wine_sw	Wine, rose, medium
