# Supplementary material for: Age, Sex, Body Mass Index, Diet and Menopause Related Metabolites in a Large Homogeneous Alpine Cohort
Source: Metabolites. 2022 Feb 24;12(3):205. doi: 10.3390/metabo12030205 (PMC8955763; doi:10.3390/metabo12030205)
Supplement: Supplementary file 1 [file metabolites-12-00205-s001.zip › metabolites-1604168-supplementary/Table_S22_food-items.xlsx]

## Sheet: Sheet1
Metabolite	Food item	coef Q5vsQ1	p-value Q5vsQ1	p-adj Q5vsQ1	significant Q5vsQ1	mean Q1	sd Q1	mean Q5	sd Q5
PC ae C36:4	processed_meat_sw	0.293054	1.30701e-25	1.12077e-21	TRUE	0.83912	0.574574	9.82921	2.86821
PC ae C36:4	pork_sw	0.279917	1.02482e-23	8.78782e-20	TRUE	0.0015548	0.00104295	2.50061	1.51262
PC ae C30:0	butter_sw	0.277473	1.81975e-21	1.56043e-17	TRUE	0.102449	0.177541	11.744	4.63006
PC ae C34:0	butter_sw	0.273646	2.91712e-21	2.50143e-17	TRUE	0.102449	0.177541	11.744	4.63006
PC aa C38:6	fish_sw	0.280816	9.56e-21	8.1977e-17	TRUE	0.325402	0.275075	4.41823	1.97335
SM (OH) C16:1	butter_sw	0.231929	2.63143e-20	2.25645e-16	TRUE	0.102449	0.177541	11.744	4.63006
SM (OH) C14:1	butter_sw	0.234028	2.91983e-19	2.50375e-15	TRUE	0.102449	0.177541	11.744	4.63006
lysoPC a C17:0	butter_sw	0.26389	5.61012e-19	4.81068e-15	TRUE	0.102449	0.177541	11.744	4.63006
lysoPC a C28:1	butter_sw	0.234754	3.0937e-18	2.65285e-14	FALSE	0.102449	0.177541	11.744	4.63006
PC ae C36:2	poultry_sw	-0.233936	8.90056e-18	7.63223e-14	TRUE	0.0618831	0.121921	2.86171	1.40123
PC ae C36:1	poultry_sw	-0.22336	2.75357e-17	2.36118e-13	TRUE	0.0618831	0.121921	2.86171	1.40123
lysoPC a C17:0	poultry_sw	-0.249882	9.86517e-17	8.45938e-13	TRUE	0.0618831	0.121921	2.86171	1.40123
PC aa C38:0	fish_sw	0.226325	1.32513e-16	1.1363e-12	TRUE	0.325402	0.275075	4.41823	1.97335
PC aa C40:6	fish_sw	0.249662	7.37668e-16	6.32551e-12	TRUE	0.325402	0.275075	4.41823	1.97335
PC ae C36:1	butter_sw	0.208217	1.76008e-15	1.50927e-11	FALSE	0.102449	0.177541	11.744	4.63006
PC ae C38:5	pork_sw	0.186431	2.05181e-14	1.75942e-10	TRUE	0.0015548	0.00104295	2.50061	1.51262
PC ae C36:2	butter_sw	0.205938	2.36024e-14	2.02391e-10	TRUE	0.102449	0.177541	11.744	4.63006
PC ae C34:0	poultry_sw	-0.221816	3.69018e-14	3.16433e-10	FALSE	0.0618831	0.121921	2.86171	1.40123
t4-OH-Pro	processed_meat_sw	0.258565	1.38705e-13	1.18939e-09	TRUE	0.83912	0.574574	9.82921	2.86821
PC ae C38:5	processed_meat_sw	0.177807	4.41731e-13	3.78784e-09	TRUE	0.83912	0.574574	9.82921	2.86821
PC ae C36:4	beef_sw	0.202976	4.80694e-13	4.12195e-09	TRUE	0.880578	0.527206	5.81996	1.99625
PC ae C34:1	poultry_sw	-0.179476	5.6751e-13	4.8664e-09	FALSE	0.0618831	0.121921	2.86171	1.40123
PC ae C36:5	pork_sw	0.212539	7.01289e-13	6.01356e-09	TRUE	0.0015548	0.00104295	2.50061	1.51262
PC ae C36:5	beef_sw	0.211825	8.99483e-13	7.71307e-09	TRUE	0.880578	0.527206	5.81996	1.99625
PC ae C40:4	fish_sw	-0.160942	2.13083e-12	1.82719e-08	FALSE	0.325402	0.275075	4.41823	1.97335
PC aa C38:4	processed_meat_sw	0.197374	2.2932e-12	1.96642e-08	TRUE	0.83912	0.574574	9.82921	2.86821
PC ae C38:3	butter_sw	0.181338	6.14273e-12	5.26739e-08	FALSE	0.102449	0.177541	11.744	4.63006
PC ae C36:5	processed_meat_sw	0.201391	1.474e-11	1.26395e-07	TRUE	0.83912	0.574574	9.82921	2.86821
t4-OH-Pro	beef_sw	0.233549	1.60374e-11	1.37521e-07	TRUE	0.880578	0.527206	5.81996	1.99625
C3-DC (C4-OH)	wine_sw	0.20375	1.63656e-11	1.40335e-07	FALSE	0.000841168	0.00026882	7.27848	5.77017
PC aa C38:4	pork_sw	0.184934	3.82329e-11	3.27847e-07	TRUE	0.0015548	0.00104295	2.50061	1.51262
PC ae C30:0	milk_sw	0.193397	4.00911e-11	3.43781e-07	FALSE	1.32424	0.941284	19.4841	6.1855
PC ae C38:3	poultry_sw	-0.175193	4.51007e-11	3.86738e-07	FALSE	0.0618831	0.121921	2.86171	1.40123
PC aa C34:1	wine_sw	0.199516	5.27416e-11	4.52259e-07	TRUE	0.000841168	0.00026882	7.27848	5.77017
PC ae C38:4	fish_sw	-0.160376	5.92777e-11	5.08306e-07	FALSE	0.325402	0.275075	4.41823	1.97335
PC ae C38:2	poultry_sw	-0.212049	6.26086e-11	5.36869e-07	FALSE	0.0618831	0.121921	2.86171	1.40123
C9	butter_sw	0.144915	7.10312e-11	6.09092e-07	FALSE	0.102449	0.177541	11.744	4.63006
PC ae C30:2	poultry_sw	-0.165481	8.9631e-11	7.68586e-07	FALSE	0.0618831	0.121921	2.86171	1.40123
PC ae C30:2	butter_sw	0.163361	9.02308e-11	7.73729e-07	FALSE	0.102449	0.177541	11.744	4.63006
PC ae C38:4	processed_meat_sw	0.162036	9.28568e-11	7.96247e-07	FALSE	0.83912	0.574574	9.82921	2.86821
C3-DC (C4-OH)	beer_sw	0.208497	1.15168e-10	9.87565e-07	FALSE	0.000734389	0.000219607	4.44857	3.83507
PC aa C28:1	butter_sw	0.170114	1.16129e-10	9.95803e-07	TRUE	0.102449	0.177541	11.744	4.63006
PC aa C40:5	fish_sw	-0.181106	1.76387e-10	1.51252e-06	TRUE	0.325402	0.275075	4.41823	1.97335
SM (OH) C14:1	poultry_sw	-0.16921	1.79144e-10	1.53616e-06	FALSE	0.0618831	0.121921	2.86171	1.40123
lysoPC a C28:1	poultry_sw	-0.173079	2.50158e-10	2.14511e-06	FALSE	0.0618831	0.121921	2.86171	1.40123
PC aa C34:1	beer_sw	0.205048	2.67391e-10	2.29288e-06	TRUE	0.000734389	0.000219607	4.44857	3.83507
SM (OH) C22:2	butter_sw	0.151372	3.25738e-10	2.7932e-06	FALSE	0.102449	0.177541	11.744	4.63006
PC ae C38:3	fish_sw	-0.163766	4.55312e-10	3.9043e-06	FALSE	0.325402	0.275075	4.41823	1.97335
SM (OH) C22:1	butter_sw	0.155399	4.59762e-10	3.94246e-06	FALSE	0.102449	0.177541	11.744	4.63006
SM (OH) C16:1	poultry_sw	-0.158781	5.32127e-10	4.56299e-06	FALSE	0.0618831	0.121921	2.86171	1.40123
PC ae C38:4	butter_sw	0.152844	5.50134e-10	4.7174e-06	FALSE	0.102449	0.177541	11.744	4.63006
PC ae C30:0	sugar_sw	0.185676	6.2396e-10	5.35046e-06	FALSE	0.845872	0.722996	20.3144	5.90566
PC aa C40:4	processed_meat_sw	0.177566	6.51543e-10	5.58698e-06	FALSE	0.83912	0.574574	9.82921	2.86821
PC aa C40:4	fish_sw	-0.172237	9.0848e-10	7.79021e-06	FALSE	0.325402	0.275075	4.41823	1.97335
lysoPC a C17:0	sugar_sw	0.18694	1.00049e-09	8.57923e-06	TRUE	0.845872	0.722996	20.3144	5.90566
PC aa C40:4	pork_sw	0.171836	1.80667e-09	1.54922e-05	FALSE	0.0015548	0.00104295	2.50061	1.51262
SM (OH) C14:1	cheese_sw	0.156957	2.05227e-09	1.75982e-05	FALSE	2.01238	1.03877	13.9699	4.482
SM (OH) C16:1	margarines_sw	-0.151955	2.10243e-09	1.80283e-05	FALSE	0.000685883	0.000103103	2.77391	3.46501
PC aa C32:3	poultry_sw	-0.161809	2.42192e-09	2.07679e-05	FALSE	0.0618831	0.121921	2.86171	1.40123
PC ae C38:6	pork_sw	0.160918	2.51159e-09	2.15369e-05	TRUE	0.0015548	0.00104295	2.50061	1.51262
PC ae C38:4	pork_sw	0.147541	2.89907e-09	2.48595e-05	FALSE	0.0015548	0.00104295	2.50061	1.51262
PC ae C30:0	poultry_sw	-0.175557	3.2566e-09	2.79253e-05	FALSE	0.0618831	0.121921	2.86171	1.40123
PC ae C34:1	butter_sw	0.146394	3.38988e-09	2.90683e-05	FALSE	0.102449	0.177541	11.744	4.63006
PC aa C28:1	poultry_sw	-0.153358	9.25831e-09	7.939e-05	FALSE	0.0618831	0.121921	2.86171	1.40123
Gly	pork_sw	-0.140049	1.11028e-08	9.52068e-05	TRUE	0.0015548	0.00104295	2.50061	1.51262
t4-OH-Pro	pork_sw	0.198111	1.17097e-08	0.00010041	TRUE	0.0015548	0.00104295	2.50061	1.51262
PC aa C32:1	beer_sw	0.290287	1.32468e-08	0.000113592	TRUE	0.000734389	0.000219607	4.44857	3.83507
PC ae C34:2	butter_sw	0.158108	1.35968e-08	0.000116593	FALSE	0.102449	0.177541	11.744	4.63006
PC aa C28:1	cheese_sw	0.148868	1.68527e-08	0.000144512	FALSE	2.01238	1.03877	13.9699	4.482
PC ae C40:3	poultry_sw	-0.128154	1.72732e-08	0.000148118	FALSE	0.0618831	0.121921	2.86171	1.40123
PC ae C34:1	fish_sw	-0.138486	1.92919e-08	0.000165428	FALSE	0.325402	0.275075	4.41823	1.97335
SM (OH) C14:1	milk_sw	0.147841	1.92961e-08	0.000165464	FALSE	1.32424	0.941284	19.4841	6.1855
SM (OH) C14:1	margarines_sw	-0.147616	2.09754e-08	0.000179864	FALSE	0.000685883	0.000103103	2.77391	3.46501
PC aa C36:4	pork_sw	0.156391	2.77813e-08	0.000238225	TRUE	0.0015548	0.00104295	2.50061	1.51262
PC ae C42:2	poultry_sw	-0.14118	3.21403e-08	0.000275603	FALSE	0.0618831	0.121921	2.86171	1.40123
PC ae C36:2	fish_sw	-0.14854	3.62406e-08	0.000310763	FALSE	0.325402	0.275075	4.41823	1.97335
PC ae C40:2	butter_sw	0.136604	3.68659e-08	0.000316125	FALSE	0.102449	0.177541	11.744	4.63006
PC aa C34:3	fish_sw	-0.171668	3.89926e-08	0.000334362	TRUE	0.325402	0.275075	4.41823	1.97335
Gly	processed_meat_sw	-0.134792	4.95691e-08	0.000425055	TRUE	0.83912	0.574574	9.82921	2.86821
lysoPC a C28:0	poultry_sw	-0.13654	5.35112e-08	0.000458859	FALSE	0.0618831	0.121921	2.86171	1.40123
PC aa C36:5	wine_sw	0.221822	5.52098e-08	0.000473424	TRUE	0.000841168	0.00026882	7.27848	5.77017
PC ae C36:4	fruit_tot_sw	-0.157753	5.75129e-08	0.000493173	FALSE	5.34403	2.22171	48.4516	15.0369
PC aa C38:6	bread_sw	-0.169219	8.51806e-08	0.000730424	TRUE	3.56696	1.48761	18.5642	4.13732
PC ae C34:0	margarines_sw	-0.155801	9.11322e-08	0.000781458	FALSE	0.000685883	0.000103103	2.77391	3.46501
PC ae C40:2	poultry_sw	-0.133672	9.33935e-08	0.000800849	FALSE	0.0618831	0.121921	2.86171	1.40123
lysoPC a C28:1	sugar_sw	0.147787	9.44118e-08	0.000809581	FALSE	0.845872	0.722996	20.3144	5.90566
SM (OH) C22:1	poultry_sw	-0.134274	9.7202e-08	0.000833507	FALSE	0.0618831	0.121921	2.86171	1.40123
PC ae C38:6	beef_sw	0.143746	1.07572e-07	0.000922429	FALSE	0.880578	0.527206	5.81996	1.99625
PC aa C38:6	wine_sw	0.167145	1.15887e-07	0.000993729	TRUE	0.000841168	0.00026882	7.27848	5.77017
SM (OH) C24:1	butter_sw	0.147988	1.20434e-07	0.00103272	FALSE	0.102449	0.177541	11.744	4.63006
PC aa C42:2	bread_sw	-0.134646	1.22502e-07	0.00105045	FALSE	3.56696	1.48761	18.5642	4.13732
lysoPC a C28:1	milk_sw	0.143135	1.32004e-07	0.00113193	FALSE	1.32424	0.941284	19.4841	6.1855
lysoPC a C20:3	fish_sw	-0.147525	1.36989e-07	0.00117468	TRUE	0.325402	0.275075	4.41823	1.97335
PC ae C36:1	fish_sw	-0.137069	1.68724e-07	0.00144681	FALSE	0.325402	0.275075	4.41823	1.97335
lysoPC a C28:1	cheese_sw	0.140683	1.94095e-07	0.00166436	FALSE	2.01238	1.03877	13.9699	4.482
lysoPC a C17:0	softdrinks_sw	-0.163039	2.15098e-07	0.00184446	TRUE	0.000713017	0.000289406	9.16333	10.2498
PC ae C40:3	fish_sw	-0.116237	2.2183e-07	0.00190219	FALSE	0.325402	0.275075	4.41823	1.97335
t4-OH-Pro	softdrinks_sw	0.187656	2.28048e-07	0.00195551	FALSE	0.000713017	0.000289406	9.16333	10.2498
SM (OH) C16:1	sugar_sw	0.134138	2.3177e-07	0.00198743	FALSE	0.845872	0.722996	20.3144	5.90566
PC aa C36:4	beer_sw	0.15904	2.35515e-07	0.00201955	TRUE	0.000734389	0.000219607	4.44857	3.83507
PC ae C40:4	butter_sw	0.119428	2.35978e-07	0.00202351	FALSE	0.102449	0.177541	11.744	4.63006
PC aa C36:2	poultry_sw	-0.125812	2.52015e-07	0.00216103	FALSE	0.0618831	0.121921	2.86171	1.40123
PC ae C36:4	pome_fruit_sw	-0.147928	2.79735e-07	0.00239873	FALSE	0.315178	0.280638	10.5448	4.23982
SM (OH) C22:2	poultry_sw	-0.125013	2.86453e-07	0.00245633	FALSE	0.0618831	0.121921	2.86171	1.40123
PC ae C38:2	butter_sw	0.165617	2.91201e-07	0.00249705	FALSE	0.102449	0.177541	11.744	4.63006
PC ae C36:4	other_fruit_sw	-0.147579	2.95495e-07	0.00253387	FALSE	1.41337	0.679507	15.9902	5.86206
lysoPC a C17:0	margarines_sw	-0.153051	3.29051e-07	0.00282161	TRUE	0.000685883	0.000103103	2.77391	3.46501
PC aa C32:2	fish_sw	-0.202131	3.38578e-07	0.00290331	FALSE	0.325402	0.275075	4.41823	1.97335
SM (OH) C16:1	cheese_sw	0.128762	3.41725e-07	0.0029303	FALSE	2.01238	1.03877	13.9699	4.482
PC ae C34:0	cheese_sw	0.147672	3.72609e-07	0.00319512	FALSE	2.01238	1.03877	13.9699	4.482
PC ae C42:4	fish_sw	-0.131095	3.72897e-07	0.00319759	FALSE	0.325402	0.275075	4.41823	1.97335
PC ae C30:0	fish_sw	-0.148863	3.73236e-07	0.0032005	FALSE	0.325402	0.275075	4.41823	1.97335
PC ae C30:2	cheese_sw	0.128061	3.96175e-07	0.0033972	FALSE	2.01238	1.03877	13.9699	4.482
PC aa C36:4	fruit_tot_sw	-0.147386	4.06337e-07	0.00348434	FALSE	5.34403	2.22171	48.4516	15.0369
SM (OH) C16:1	milk_sw	0.128444	4.23025e-07	0.00362744	FALSE	1.32424	0.941284	19.4841	6.1855
PC ae C40:5	butter_sw	0.115621	7.10372e-07	0.00609144	FALSE	0.102449	0.177541	11.744	4.63006
PC aa C38:4	pome_fruit_sw	-0.14197	7.24083e-07	0.00620901	TRUE	0.315178	0.280638	10.5448	4.23982
PC ae C34:0	milk_sw	0.143856	7.82765e-07	0.00671221	FALSE	1.32424	0.941284	19.4841	6.1855
Gly	wine_sw	-0.123517	8.76961e-07	0.00751994	TRUE	0.000841168	0.00026882	7.27848	5.77017
PC aa C36:5	potato_sw	-0.193933	8.87275e-07	0.00760838	TRUE	1.354	0.484153	5.56861	1.74033
PC ae C36:3	fish_sw	-0.128213	9.13874e-07	0.00783647	FALSE	0.325402	0.275075	4.41823	1.97335
SM C24:1	wine_sw	0.114474	9.23013e-07	0.00791483	FALSE	0.000841168	0.00026882	7.27848	5.77017
PC ae C36:4	cereal_sw	-0.138731	9.3325e-07	0.00800262	FALSE	0.000674309	0.00016902	4.82095	3.23462
SM (OH) C22:2	cheese_sw	0.117963	9.55435e-07	0.00819286	FALSE	2.01238	1.03877	13.9699	4.482
PC aa C40:4	nightshade_veg_sw	-0.140181	9.57348e-07	0.00820926	FALSE	0.891777	0.448011	9.2424	3.3244
PC ae C38:5	beef_sw	0.119811	9.77141e-07	0.00837899	FALSE	0.880578	0.527206	5.81996	1.99625
lysoPC a C14:0	butter_sw	0.0470976	1.03609e-06	0.00888444	FALSE	0.102449	0.177541	11.744	4.63006
PC ae C36:0	poultry_sw	-0.138771	1.13313e-06	0.00971658	FALSE	0.0618831	0.121921	2.86171	1.40123
PC aa C28:1	milk_sw	0.128928	1.14065e-06	0.00978104	FALSE	1.32424	0.941284	19.4841	6.1855
PC ae C34:0	fish_sw	-0.141282	1.15104e-06	0.00987014	FALSE	0.325402	0.275075	4.41823	1.97335
PC ae C42:3	tea_herbal_sw	0.117798	1.16072e-06	0.00995322	FALSE	0.000888961	0.000217258	9.71065	5.16497
C16	butter_sw	0.0981351	1.1612e-06	0.00995729	FALSE	0.102449	0.177541	11.744	4.63006
lysoPC a C17:0	beer_sw	-0.159833	1.25621e-06	0.010772	TRUE	0.000734389	0.000219607	4.44857	3.83507
SM (OH) C22:1	margarines_sw	-0.12109	1.28651e-06	0.0110319	FALSE	0.000685883	0.000103103	2.77391	3.46501
Asn	beef_sw	-0.0686015	1.33279e-06	0.0114287	FALSE	0.880578	0.527206	5.81996	1.99625
PC aa C38:4	cereal_sw	-0.135873	1.41071e-06	0.0120968	FALSE	0.000674309	0.00016902	4.82095	3.23462
PC aa C34:3	poultry_sw	-0.152208	1.47304e-06	0.0126313	FALSE	0.0618831	0.121921	2.86171	1.40123
PC aa C36:5	poultry_sw	-0.191405	1.5305e-06	0.013124	TRUE	0.0618831	0.121921	2.86171	1.40123
PC aa C36:4	processed_meat_sw	0.136358	1.53602e-06	0.0131713	FALSE	0.83912	0.574574	9.82921	2.86821
PC ae C36:3	pork_sw	0.12723	1.57286e-06	0.0134873	FALSE	0.0015548	0.00104295	2.50061	1.51262
PC aa C40:4	softdrinks_sw	0.142882	1.58829e-06	0.0136196	FALSE	0.000713017	0.000289406	9.16333	10.2498
PC ae C36:1	margarines_sw	-0.126052	1.72761e-06	0.0148142	FALSE	0.000685883	0.000103103	2.77391	3.46501
PC ae C30:0	cheese_sw	0.140191	1.79893e-06	0.0154258	FALSE	2.01238	1.03877	13.9699	4.482
lysoPC a C17:0	fish_sw	-0.1422	1.80339e-06	0.0154641	FALSE	0.325402	0.275075	4.41823	1.97335
PC aa C38:0	bread_sw	-0.136645	2.00485e-06	0.0171916	FALSE	3.56696	1.48761	18.5642	4.13732
PC ae C36:0	wine_sw	0.13836	2.12804e-06	0.018248	FALSE	0.000841168	0.00026882	7.27848	5.77017
PC aa C40:4	pome_fruit_sw	-0.138131	2.28621e-06	0.0196043	FALSE	0.315178	0.280638	10.5448	4.23982
lysoPC a C18:1	processed_meat_sw	-0.137487	2.47941e-06	0.0212609	TRUE	0.83912	0.574574	9.82921	2.86821
PC ae C36:2	sugar_sw	0.130636	2.51371e-06	0.0215551	FALSE	0.845872	0.722996	20.3144	5.90566
PC aa C42:2	processed_meat_sw	-0.117606	2.60279e-06	0.0223189	FALSE	0.83912	0.574574	9.82921	2.86821
lysoPC a C28:1	fish_sw	-0.126882	2.70849e-06	0.0232253	FALSE	0.325402	0.275075	4.41823	1.97335
SM (OH) C24:1	margarines_sw	-0.131647	2.7125e-06	0.0232597	FALSE	0.000685883	0.000103103	2.77391	3.46501
PC ae C40:5	fish_sw	-0.108746	2.78857e-06	0.023912	FALSE	0.325402	0.275075	4.41823	1.97335
PC ae C36:3	butter_sw	0.12288	2.90605e-06	0.0249193	FALSE	0.102449	0.177541	11.744	4.63006
lysoPC a C18:1	poultry_sw	-0.135734	2.95147e-06	0.0253089	TRUE	0.0618831	0.121921	2.86171	1.40123
Serotonin	tea_herbal_sw	0.258419	2.95777e-06	0.0253629	TRUE	0.000888961	0.000217258	9.71065	5.16497
PC ae C40:4	sugar_sw	0.11043	2.9581e-06	0.0253657	FALSE	0.845872	0.722996	20.3144	5.90566
Cit	processed_meat_sw	-0.098879	3.14059e-06	0.0269306	FALSE	0.83912	0.574574	9.82921	2.86821
Asn	processed_meat_sw	-0.066619	3.16803e-06	0.0271659	FALSE	0.83912	0.574574	9.82921	2.86821
C9	sugar_sw	0.106127	3.19438e-06	0.0273918	FALSE	0.845872	0.722996	20.3144	5.90566
PC ae C38:2	fish_sw	-0.149151	3.27187e-06	0.0280563	FALSE	0.325402	0.275075	4.41823	1.97335
PC ae C40:3	butter_sw	0.104913	3.33339e-06	0.0285838	FALSE	0.102449	0.177541	11.744	4.63006
SM (OH) C14:1	fish_sw	-0.121772	3.35752e-06	0.0287907	FALSE	0.325402	0.275075	4.41823	1.97335
PC aa C38:4	fruit_tot_sw	-0.13386	3.7975e-06	0.0325636	FALSE	5.34403	2.22171	48.4516	15.0369
PC ae C36:1	cheese_sw	0.121145	3.81041e-06	0.0326743	FALSE	2.01238	1.03877	13.9699	4.482
PC ae C38:0	processed_meat_sw	-0.135458	3.81422e-06	0.032707	FALSE	0.83912	0.574574	9.82921	2.86821
SM (OH) C24:1	poultry_sw	-0.130501	3.82549e-06	0.0328035	FALSE	0.0618831	0.121921	2.86171	1.40123
PC ae C44:4	fish_sw	-0.117349	3.97209e-06	0.0340606	FALSE	0.325402	0.275075	4.41823	1.97335
PC aa C32:1	wine_sw	0.220928	3.98691e-06	0.0341877	TRUE	0.000841168	0.00026882	7.27848	5.77017
PC aa C36:4	wine_sw	0.132956	4.03254e-06	0.034579	FALSE	0.000841168	0.00026882	7.27848	5.77017
PC ae C40:4	nightshade_veg_sw	-0.107665	4.04239e-06	0.0346635	FALSE	0.891777	0.448011	9.2424	3.3244
PC ae C38:4	nightshade_veg_sw	-0.114771	4.1625e-06	0.0356934	FALSE	0.891777	0.448011	9.2424	3.3244
PC aa C38:4	other_fruit_sw	-0.131598	4.44298e-06	0.0380985	FALSE	1.41337	0.679507	15.9902	5.86206
PC ae C38:0	bread_sw	-0.1368	4.64389e-06	0.0398213	FALSE	3.56696	1.48761	18.5642	4.13732
PC ae C38:3	sugar_sw	0.123605	4.766e-06	0.0408684	FALSE	0.845872	0.722996	20.3144	5.90566
PC ae C36:5	stone_fruit_sw	-0.137689	5.15115e-06	0.0441711	FALSE	0.597245	0.440771	17.2189	9.57735
lysoPC a C16:1	fish_sw	-0.126065	5.53438e-06	0.0474573	FALSE	0.325402	0.275075	4.41823	1.97335
PC ae C30:0	legumes_sw	-0.133347	5.63892e-06	0.0483537	FALSE	0.138508	0.195043	5.58885	5.19718
PC aa C38:4	softdrinks_sw	0.132405	5.75379e-06	0.0493387	FALSE	0.000713017	0.000289406	9.16333	10.2498
SM (OH) C22:2	margarines_sw	-0.109551	5.86615e-06	0.0503022	FALSE	0.000685883	0.000103103	2.77391	3.46501
PC aa C36:0	fish_sw	0.14017	6.6888e-06	0.0573565	FALSE	0.325402	0.275075	4.41823	1.97335
PC ae C34:0	sugar_sw	0.134313	6.75829e-06	0.0579523	FALSE	0.845872	0.722996	20.3144	5.90566
PC aa C40:4	veg_tot_sw	-0.131633	7.20174e-06	0.0617549	FALSE	14.5644	4.418	59.5774	16.4307
PC ae C32:1	fish_sw	-0.108376	7.33714e-06	0.062916	FALSE	0.325402	0.275075	4.41823	1.97335
lysoPC a C28:1	margarines_sw	-0.121893	7.38437e-06	0.063321	FALSE	0.000685883	0.000103103	2.77391	3.46501
PC aa C38:0	eggs_sw	0.12403	7.42155e-06	0.0636398	FALSE	0.514284	0.280007	4.66617	2.18277
PC ae C34:2	fish_sw	-0.124295	7.46991e-06	0.0640545	FALSE	0.325402	0.275075	4.41823	1.97335
PC ae C36:2	margarines_sw	-0.121704	7.66213e-06	0.0657028	FALSE	0.000685883	0.000103103	2.77391	3.46501
PC aa C36:4	pome_fruit_sw	-0.128631	8.01864e-06	0.0687598	FALSE	0.315178	0.280638	10.5448	4.23982
PC aa C42:2	cereal_sw	0.111496	8.22009e-06	0.0704873	FALSE	0.000674309	0.00016902	4.82095	3.23462
Glu	cereal_sw	-0.146486	8.35713e-06	0.0716624	FALSE	0.000674309	0.00016902	4.82095	3.23462
lysoPC a C17:0	wine_sw	-0.137253	9.03425e-06	0.0774687	FALSE	0.000841168	0.00026882	7.27848	5.77017
PC aa C42:6	poultry_sw	-0.112786	9.4242e-06	0.0808125	FALSE	0.0618831	0.121921	2.86171	1.40123
PC ae C38:4	legumes_sw	-0.108497	9.67923e-06	0.0829994	FALSE	0.138508	0.195043	5.58885	5.19718
Glu	pork_sw	0.144916	9.86989e-06	0.0846343	FALSE	0.0015548	0.00104295	2.50061	1.51262
PC ae C42:3	processed_meat_sw	-0.107303	9.89026e-06	0.084809	FALSE	0.83912	0.574574	9.82921	2.86821
PC aa C36:4	other_fruit_sw	-0.127299	9.99481e-06	0.0857055	FALSE	1.41337	0.679507	15.9902	5.86206
PC ae C40:2	cheese_sw	0.10934	1.02237e-05	0.0876682	FALSE	2.01238	1.03877	13.9699	4.482
PC ae C36:4	legumes_sw	-0.122069	1.03167e-05	0.0884659	FALSE	0.138508	0.195043	5.58885	5.19718
PC ae C32:2	margarines_sw	-0.104933	1.05194e-05	0.0902042	FALSE	0.000685883	0.000103103	2.77391	3.46501
PC aa C32:0	wine_sw	0.103861	1.14999e-05	0.0986116	FALSE	0.000841168	0.00026882	7.27848	5.77017
C14	butter_sw	0.0831639	1.21793e-05	0.104437	FALSE	0.102449	0.177541	11.744	4.63006
PC aa C32:1	fish_sw	-0.202188	1.22074e-05	0.104678	FALSE	0.325402	0.275075	4.41823	1.97335
PC aa C34:4	fish_sw	-0.163811	1.22756e-05	0.105263	FALSE	0.325402	0.275075	4.41823	1.97335
PC ae C34:2	margarines_sw	-0.121364	1.37565e-05	0.117962	FALSE	0.000685883	0.000103103	2.77391	3.46501
PC aa C30:0	butter_sw	0.141548	1.37897e-05	0.118247	FALSE	0.102449	0.177541	11.744	4.63006
PC ae C38:6	processed_meat_sw	0.118595	1.39304e-05	0.119453	FALSE	0.83912	0.574574	9.82921	2.86821
lysoPC a C28:0	fish_sw	-0.107765	1.4116e-05	0.121045	FALSE	0.325402	0.275075	4.41823	1.97335
PC ae C36:4	stone_fruit_sw	-0.124087	1.41613e-05	0.121433	FALSE	0.597245	0.440771	17.2189	9.57735
Gln	fish_sw	-0.0573371	1.43594e-05	0.123132	FALSE	0.325402	0.275075	4.41823	1.97335
C4:1	other_fruit_sw	-0.0814951	1.4449e-05	0.123901	FALSE	1.41337	0.679507	15.9902	5.86206
PC aa C36:5	beer_sw	0.188883	1.44777e-05	0.124146	FALSE	0.000734389	0.000219607	4.44857	3.83507
lysoPC a C24:0	poultry_sw	-0.0984246	1.4544e-05	0.124715	FALSE	0.0618831	0.121921	2.86171	1.40123
PC aa C30:0	fish_sw	-0.140262	1.47891e-05	0.126817	FALSE	0.325402	0.275075	4.41823	1.97335
PC ae C30:0	margarines_sw	-0.127861	1.48074e-05	0.126974	FALSE	0.000685883	0.000103103	2.77391	3.46501
PC aa C36:1	bread_sw	-0.129201	1.51731e-05	0.130109	FALSE	3.56696	1.48761	18.5642	4.13732
PC ae C38:3	nightshade_veg_sw	-0.115734	1.52299e-05	0.130597	FALSE	0.891777	0.448011	9.2424	3.3244
lysoPC a C16:1	beer_sw	0.133054	1.52803e-05	0.131028	FALSE	0.000734389	0.000219607	4.44857	3.83507
PC aa C40:4	fruit_tot_sw	-0.12763	1.56473e-05	0.134175	FALSE	5.34403	2.22171	48.4516	15.0369
PC aa C36:1	poultry_sw	-0.125061	1.63936e-05	0.140575	FALSE	0.0618831	0.121921	2.86171	1.40123
t4-OH-Pro	cheese_sw	-0.148334	1.64049e-05	0.140672	FALSE	2.01238	1.03877	13.9699	4.482
PC ae C38:3	milk_sw	0.113724	1.64774e-05	0.141294	FALSE	1.32424	0.941284	19.4841	6.1855
PC aa C34:1	bread_sw	-0.131993	1.66075e-05	0.142409	FALSE	3.56696	1.48761	18.5642	4.13732
PC aa C38:5	fish_sw	-0.112139	1.67455e-05	0.143593	FALSE	0.325402	0.275075	4.41823	1.97335
lysoPC a C18:2	processed_meat_sw	-0.1416	1.68662e-05	0.144627	FALSE	0.83912	0.574574	9.82921	2.86821
PC ae C32:2	butter_sw	0.102295	1.78841e-05	0.153356	FALSE	0.102449	0.177541	11.744	4.63006
PC ae C42:3	bread_sw	-0.106005	1.88875e-05	0.161961	FALSE	3.56696	1.48761	18.5642	4.13732
Gly	beef_sw	-0.104766	1.97211e-05	0.169108	FALSE	0.880578	0.527206	5.81996	1.99625
C4:1	fruit_tot_sw	-0.0808989	1.99411e-05	0.170995	FALSE	5.34403	2.22171	48.4516	15.0369
C0	cheese_sw	-0.0818317	2.06848e-05	0.177372	FALSE	2.01238	1.03877	13.9699	4.482
PC aa C40:6	bread_sw	-0.138273	2.07832e-05	0.178216	FALSE	3.56696	1.48761	18.5642	4.13732
SM (OH) C14:1	sugar_sw	0.113856	2.35364e-05	0.201825	FALSE	0.845872	0.722996	20.3144	5.90566
PC aa C40:4	cucurbit_veg_sw	-0.121476	2.36046e-05	0.202409	FALSE	0.794907	0.393099	7.69883	3.20056
lysoPC a C17:0	root_veg_sw	0.12964	2.42435e-05	0.207888	FALSE	0.85812	0.411118	8.71592	4.83182
SM (OH) C22:2	fish_sw	-0.101399	2.46035e-05	0.210975	FALSE	0.325402	0.275075	4.41823	1.97335
PC aa C30:0	poultry_sw	-0.137885	2.53242e-05	0.217155	FALSE	0.0618831	0.121921	2.86171	1.40123
C3-DC (C4-OH)	fish_sw	0.122802	2.68699e-05	0.23041	FALSE	0.325402	0.275075	4.41823	1.97335
lysoPC a C17:0	processed_meat_sw	-0.128063	2.7228e-05	0.23348	FALSE	0.83912	0.574574	9.82921	2.86821
PC aa C40:4	other_fruit_sw	-0.122701	2.73866e-05	0.23484	FALSE	1.41337	0.679507	15.9902	5.86206
PC aa C32:2	nightshade_veg_sw	-0.169129	2.74479e-05	0.235366	FALSE	0.891777	0.448011	9.2424	3.3244
PC ae C38:0	poultry_sw	-0.121792	2.76771e-05	0.237331	FALSE	0.0618831	0.121921	2.86171	1.40123
PC ae C40:6	butter_sw	0.106372	2.77401e-05	0.237872	FALSE	0.102449	0.177541	11.744	4.63006
PC ae C36:2	softdrinks_sw	-0.119544	2.79879e-05	0.239996	FALSE	0.000713017	0.000289406	9.16333	10.2498
PC aa C36:3	poultry_sw	-0.110946	2.98372e-05	0.255854	FALSE	0.0618831	0.121921	2.86171	1.40123
Taurine	coffee_sw	0.0724534	3.11084e-05	0.266754	FALSE	0.489429	0.803025	17.6788	4.39169
PC ae C36:5	pome_fruit_sw	-0.126582	3.26175e-05	0.279695	FALSE	0.315178	0.280638	10.5448	4.23982
lysoPC a C17:0	cheese_sw	0.123847	3.34026e-05	0.286428	FALSE	2.01238	1.03877	13.9699	4.482
lysoPC a C18:0	poultry_sw	-0.110561	3.44656e-05	0.295542	FALSE	0.0618831	0.121921	2.86171	1.40123
PC ae C32:1	butter_sw	0.100511	3.51776e-05	0.301648	FALSE	0.102449	0.177541	11.744	4.63006
PC ae C42:3	cereal_sw	0.100509	3.5542e-05	0.304773	FALSE	0.000674309	0.00016902	4.82095	3.23462
PC aa C40:4	cereal_sw	-0.118845	3.55473e-05	0.304818	FALSE	0.000674309	0.00016902	4.82095	3.23462
Phe	pome_fruit_sw	-0.0544529	3.56365e-05	0.305583	FALSE	0.315178	0.280638	10.5448	4.23982
SM (OH) C22:2	sugar_sw	0.102082	3.56902e-05	0.306043	FALSE	0.845872	0.722996	20.3144	5.90566
PC aa C36:3	fish_sw	-0.108311	3.64779e-05	0.312798	FALSE	0.325402	0.275075	4.41823	1.97335
PC ae C40:6	softdrinks_sw	-0.10974	3.83112e-05	0.328518	FALSE	0.000713017	0.000289406	9.16333	10.2498
PC aa C38:6	tea_herbal_sw	0.12709	4.04392e-05	0.346767	FALSE	0.000888961	0.000217258	9.71065	5.16497
C9	nightshade_veg_sw	-0.0923318	4.14834e-05	0.35572	FALSE	0.891777	0.448011	9.2424	3.3244
PC ae C40:6	tea_herbal_sw	0.105481	4.15166e-05	0.356005	FALSE	0.000888961	0.000217258	9.71065	5.16497
PC ae C38:6	eggs_sw	0.109874	4.16782e-05	0.35739	FALSE	0.514284	0.280007	4.66617	2.18277
PC ae C42:0	othermilk_sw	-0.0667956	4.1867e-05	0.35901	FALSE	0.110241	0.15161	5.56003	6.29607
Val	sugar_sw	-0.0664383	4.19545e-05	0.35976	FALSE	0.845872	0.722996	20.3144	5.90566
PC aa C34:2	poultry_sw	-0.101533	4.22623e-05	0.362399	FALSE	0.0618831	0.121921	2.86171	1.40123
t4-OH-Pro	other_fruit_sw	-0.145673	4.27182e-05	0.366308	FALSE	1.41337	0.679507	15.9902	5.86206
PC ae C40:5	poultry_sw	-0.0962606	4.28641e-05	0.36756	FALSE	0.0618831	0.121921	2.86171	1.40123
PC aa C40:4	root_veg_sw	-0.118293	4.55695e-05	0.390759	FALSE	0.85812	0.411118	8.71592	4.83182
PC aa C38:3	pome_fruit_sw	-0.122164	4.6415e-05	0.398009	FALSE	0.315178	0.280638	10.5448	4.23982
PC ae C36:5	fruit_tot_sw	-0.125191	4.71893e-05	0.404648	FALSE	5.34403	2.22171	48.4516	15.0369
PC ae C36:4	nightshade_veg_sw	-0.114206	4.90929e-05	0.420971	FALSE	0.891777	0.448011	9.2424	3.3244
PC aa C34:4	nightshade_veg_sw	-0.154261	5.0366e-05	0.431888	FALSE	0.891777	0.448011	9.2424	3.3244
PC aa C40:3	poultry_sw	-0.0944238	5.1394e-05	0.440704	FALSE	0.0618831	0.121921	2.86171	1.40123
PC ae C42:2	butter_sw	0.102753	5.21795e-05	0.447439	FALSE	0.102449	0.177541	11.744	4.63006
PC ae C42:1	fish_sw	-0.0892073	5.23959e-05	0.449295	FALSE	0.325402	0.275075	4.41823	1.97335
PC ae C36:2	cheese_sw	0.109519	5.35794e-05	0.459444	FALSE	2.01238	1.03877	13.9699	4.482
PC ae C36:1	milk_sw	0.106087	5.67013e-05	0.486214	FALSE	1.32424	0.941284	19.4841	6.1855
C5	spirits_sw	0.106338	6.03242e-05	0.51728	FALSE	0.000585104	0.000142272	1.1422	0.868856
C18:1	cheese_sw	-0.0871552	6.0968e-05	0.5228	FALSE	2.01238	1.03877	13.9699	4.482
PC ae C34:1	margarines_sw	-0.0995136	6.12039e-05	0.524823	FALSE	0.000685883	0.000103103	2.77391	3.46501
lysoPC a C17:0	greenleafy_veg_sw	0.122127	6.24152e-05	0.53521	FALSE	1.4184	0.790549	9.27602	2.79806
SM (OH) C14:1	beer_sw	-0.116155	6.35922e-05	0.545303	FALSE	0.000734389	0.000219607	4.44857	3.83507
C3-DC (C4-OH)	legumes_sw	0.116743	6.53602e-05	0.560464	FALSE	0.138508	0.195043	5.58885	5.19718
PC ae C30:0	nightshade_veg_sw	-0.118874	6.82579e-05	0.585311	FALSE	0.891777	0.448011	9.2424	3.3244
Thr	softdrinks_sw	0.0819352	6.94039e-05	0.595138	FALSE	0.000713017	0.000289406	9.16333	10.2498
PC ae C36:1	sugar_sw	0.10713	7.05893e-05	0.605303	FALSE	0.845872	0.722996	20.3144	5.90566
lysoPC a C28:1	beer_sw	-0.118909	7.14679e-05	0.612837	FALSE	0.000734389	0.000219607	4.44857	3.83507
PC ae C34:2	nightshade_veg_sw	-0.111765	7.17209e-05	0.615006	FALSE	0.891777	0.448011	9.2424	3.3244
PC ae C36:5	other_fruit_sw	-0.120937	7.17462e-05	0.615224	FALSE	1.41337	0.679507	15.9902	5.86206
PC aa C36:0	softdrinks_sw	-0.130571	7.37089e-05	0.632054	FALSE	0.000713017	0.000289406	9.16333	10.2498
PC ae C40:6	eggs_sw	0.100336	7.44541e-05	0.638444	FALSE	0.514284	0.280007	4.66617	2.18277
C3-DC (C4-OH)	spirits_sw	0.119282	7.62369e-05	0.653732	FALSE	0.000585104	0.000142272	1.1422	0.868856
SM (OH) C16:1	fish_sw	-0.0998794	7.69273e-05	0.659651	FALSE	0.325402	0.275075	4.41823	1.97335
Cit	poultry_sw	-0.0830652	7.78325e-05	0.667414	FALSE	0.0618831	0.121921	2.86171	1.40123
PC ae C36:3	nightshade_veg_sw	-0.1046	7.99664e-05	0.685712	FALSE	0.891777	0.448011	9.2424	3.3244
PC aa C38:5	poultry_sw	-0.104048	8.06046e-05	0.691185	FALSE	0.0618831	0.121921	2.86171	1.40123
PC ae C40:4	poultry_sw	-0.0918505	8.14472e-05	0.69841	FALSE	0.0618831	0.121921	2.86171	1.40123
C5	cereal_sw	-0.103243	8.44202e-05	0.723904	FALSE	0.000674309	0.00016902	4.82095	3.23462
Cit	fish_sw	-0.0815039	8.57505e-05	0.73531	FALSE	0.325402	0.275075	4.41823	1.97335
lysoPC a C14:0	fish_sw	-0.037645	8.7455e-05	0.749927	FALSE	0.325402	0.275075	4.41823	1.97335
PC ae C36:5	cereal_sw	-0.117461	8.83027e-05	0.757196	FALSE	0.000674309	0.00016902	4.82095	3.23462
PC ae C34:0	nightshade_veg_sw	-0.115602	9.12215e-05	0.782224	FALSE	0.891777	0.448011	9.2424	3.3244
SM (OH) C22:2	milk_sw	0.0941806	9.55228e-05	0.819108	FALSE	1.32424	0.941284	19.4841	6.1855
lysoPC a C17:0	pizza_sw	-0.12216	9.65146e-05	0.827613	FALSE	0.171017	0.163693	1.32211	0.694837
PC aa C32:3	fish_sw	-0.104482	9.81954e-05	0.842026	FALSE	0.325402	0.275075	4.41823	1.97335
lysoPC a C26:1	fish_sw	-0.0923592	9.85236e-05	0.84484	FALSE	0.325402	0.275075	4.41823	1.97335
SM C18:0	processed_meat_sw	0.0931722	9.95804e-05	0.853902	FALSE	0.83912	0.574574	9.82921	2.86821
PC ae C30:0	other_meat_sw	-0.11412	0.000101982	0.874496	FALSE	0.000562265	0.000155684	0.985511	0.733194
PC aa C38:0	tea_herbal_sw	0.109213	0.000104311	0.894466	FALSE	0.000888961	0.000217258	9.71065	5.16497
PC ae C36:4	butter_sw	0.108168	0.00010755	0.922238	FALSE	0.102449	0.177541	11.744	4.63006
PC ae C38:0	wine_sw	0.115419	0.000108732	0.932379	FALSE	0.000841168	0.00026882	7.27848	5.77017
C14:2	potato_sw	0.126989	0.000109263	0.936933	FALSE	1.354	0.484153	5.56861	1.74033
PC ae C42:3	beef_sw	-0.0933197	0.000109556	0.939441	FALSE	0.880578	0.527206	5.81996	1.99625
PC ae C30:2	fish_sw	-0.0975727	0.000112106	0.961307	FALSE	0.325402	0.275075	4.41823	1.97335
PC ae C38:4	stone_fruit_sw	-0.0977667	0.00011262	0.965718	FALSE	0.597245	0.440771	17.2189	9.57735
C18	chocolate_sw	0.0849186	0.000112988	0.968872	FALSE	0.00726883	0.0242045	5.48684	3.74283
PC ae C42:3	poultry_sw	-0.0930542	0.000113943	0.977057	FALSE	0.0618831	0.121921	2.86171	1.40123
PC aa C42:1	bread_sw	-0.0984762	0.000115002	0.98614	FALSE	3.56696	1.48761	18.5642	4.13732
ADMA	bread_sw	-0.00633822	0.82129	1	FALSE	3.56696	1.48761	18.5642	4.13732
Ala	bread_sw	-0.0352794	0.0854077	1	FALSE	3.56696	1.48761	18.5642	4.13732
alpha-AAA	bread_sw	0.396064	0.0536623	1	FALSE	3.56696	1.48761	18.5642	4.13732
Arg	bread_sw	-0.0110016	0.518042	1	FALSE	3.56696	1.48761	18.5642	4.13732
Asn	bread_sw	-0.0204249	0.161932	1	FALSE	3.56696	1.48761	18.5642	4.13732
Asp	bread_sw	-0.0384125	0.13203	1	FALSE	3.56696	1.48761	18.5642	4.13732
Cit	bread_sw	0.0112931	0.601868	1	FALSE	3.56696	1.48761	18.5642	4.13732
Creatinine	bread_sw	-0.0246701	0.108078	1	FALSE	3.56696	1.48761	18.5642	4.13732
DOPA	bread_sw	0.00483181	0.538457	1	FALSE	3.56696	1.48761	18.5642	4.13732
Gln	bread_sw	0.0196323	0.154176	1	FALSE	3.56696	1.48761	18.5642	4.13732
Glu	bread_sw	-0.0326969	0.331717	1	FALSE	3.56696	1.48761	18.5642	4.13732
Gly	bread_sw	-0.0232516	0.357032	1	FALSE	3.56696	1.48761	18.5642	4.13732
His	bread_sw	-0.00439047	0.712626	1	FALSE	3.56696	1.48761	18.5642	4.13732
Histamine	bread_sw	0.067723	0.0414609	1	FALSE	3.56696	1.48761	18.5642	4.13732
Ile	bread_sw	-0.0176409	0.332736	1	FALSE	3.56696	1.48761	18.5642	4.13732
Kynurenine	bread_sw	0.03946	0.101677	1	FALSE	3.56696	1.48761	18.5642	4.13732
Leu	bread_sw	-0.0175003	0.266745	1	FALSE	3.56696	1.48761	18.5642	4.13732
Lys	bread_sw	-0.00853183	0.617458	1	FALSE	3.56696	1.48761	18.5642	4.13732
Met	bread_sw	-0.00397454	0.79656	1	FALSE	3.56696	1.48761	18.5642	4.13732
Met-SO	bread_sw	0.428019	0.0807563	1	FALSE	3.56696	1.48761	18.5642	4.13732
Orn	bread_sw	0.0353565	0.12412	1	FALSE	3.56696	1.48761	18.5642	4.13732
Phe	bread_sw	-0.00630814	0.634055	1	FALSE	3.56696	1.48761	18.5642	4.13732
Pro	bread_sw	0.037705	0.169585	1	FALSE	3.56696	1.48761	18.5642	4.13732
Putrescine	bread_sw	0.0207568	0.499471	1	FALSE	3.56696	1.48761	18.5642	4.13732
Sarcosine	bread_sw	-0.00312319	0.923525	1	FALSE	3.56696	1.48761	18.5642	4.13732
SDMA	bread_sw	-0.0189115	0.38923	1	FALSE	3.56696	1.48761	18.5642	4.13732
Ser	bread_sw	0.00869786	0.593417	1	FALSE	3.56696	1.48761	18.5642	4.13732
Serotonin	bread_sw	-0.114222	0.0439037	1	FALSE	3.56696	1.48761	18.5642	4.13732
Spermidine	bread_sw	-0.00515519	0.765461	1	FALSE	3.56696	1.48761	18.5642	4.13732
Spermine	bread_sw	-0.00649602	0.706626	1	FALSE	3.56696	1.48761	18.5642	4.13732
t4-OH-Pro	bread_sw	0.0109829	0.759297	1	FALSE	3.56696	1.48761	18.5642	4.13732
Taurine	bread_sw	-0.0340448	0.0590205	1	FALSE	3.56696	1.48761	18.5642	4.13732
Thr	bread_sw	0.0107998	0.595205	1	FALSE	3.56696	1.48761	18.5642	4.13732
Trp	bread_sw	-0.00472661	0.74618	1	FALSE	3.56696	1.48761	18.5642	4.13732
Tyr	bread_sw	0.0116822	0.546297	1	FALSE	3.56696	1.48761	18.5642	4.13732
Val	bread_sw	-0.00926865	0.573524	1	FALSE	3.56696	1.48761	18.5642	4.13732
C0	bread_sw	0.0182304	0.361261	1	FALSE	3.56696	1.48761	18.5642	4.13732
C10	bread_sw	0.0711214	0.0461033	1	FALSE	3.56696	1.48761	18.5642	4.13732
C10:1	bread_sw	0.075914	0.00347381	1	FALSE	3.56696	1.48761	18.5642	4.13732
C10:2	bread_sw	0.0225681	0.151713	1	FALSE	3.56696	1.48761	18.5642	4.13732
C12	bread_sw	0.0477998	0.0648693	1	FALSE	3.56696	1.48761	18.5642	4.13732
C12-DC	bread_sw	0.0216769	0.021512	1	FALSE	3.56696	1.48761	18.5642	4.13732
C12:1	bread_sw	0.0692851	0.00542138	1	FALSE	3.56696	1.48761	18.5642	4.13732
C14	bread_sw	0.0195527	0.321181	1	FALSE	3.56696	1.48761	18.5642	4.13732
C14:1	bread_sw	0.0240594	0.513563	1	FALSE	3.56696	1.48761	18.5642	4.13732
C14:1-OH	bread_sw	0.0121855	0.503402	1	FALSE	3.56696	1.48761	18.5642	4.13732
C14:2	bread_sw	0.10168	0.00287946	1	FALSE	3.56696	1.48761	18.5642	4.13732
C14:2-OH	bread_sw	0.0778664	0.00140473	1	FALSE	3.56696	1.48761	18.5642	4.13732
C16	bread_sw	0.014528	0.48757	1	FALSE	3.56696	1.48761	18.5642	4.13732
C16-OH	bread_sw	-0.0136655	0.393094	1	FALSE	3.56696	1.48761	18.5642	4.13732
C16:1	bread_sw	0.0275344	0.169958	1	FALSE	3.56696	1.48761	18.5642	4.13732
C16:1-OH	bread_sw	0.0494921	0.0349129	1	FALSE	3.56696	1.48761	18.5642	4.13732
C18	bread_sw	-0.0146136	0.518616	1	FALSE	3.56696	1.48761	18.5642	4.13732
C18:1	bread_sw	0.000664379	0.9766	1	FALSE	3.56696	1.48761	18.5642	4.13732
C2	bread_sw	0.0496744	0.119083	1	FALSE	3.56696	1.48761	18.5642	4.13732
C3	bread_sw	0.0606737	0.02705	1	FALSE	3.56696	1.48761	18.5642	4.13732
C3-DC (C4-OH)	bread_sw	-0.0164052	0.591227	1	FALSE	3.56696	1.48761	18.5642	4.13732
C3:1	bread_sw	0.0346284	0.167387	1	FALSE	3.56696	1.48761	18.5642	4.13732
C4	bread_sw	0.0377563	0.280853	1	FALSE	3.56696	1.48761	18.5642	4.13732
C4:1	bread_sw	-0.00588286	0.755709	1	FALSE	3.56696	1.48761	18.5642	4.13732
C5	bread_sw	0.0382623	0.153673	1	FALSE	3.56696	1.48761	18.5642	4.13732
C5-DC (C6-OH)	bread_sw	0.077696	0.000782504	1	FALSE	3.56696	1.48761	18.5642	4.13732
C5-M-DC	bread_sw	0.0295809	0.104338	1	FALSE	3.56696	1.48761	18.5642	4.13732
C5-OH (C3-DC-M)	bread_sw	0.040061	0.0150411	1	FALSE	3.56696	1.48761	18.5642	4.13732
C5:1	bread_sw	0.0125032	0.536284	1	FALSE	3.56696	1.48761	18.5642	4.13732
C5:1-DC	bread_sw	0.0172016	0.374906	1	FALSE	3.56696	1.48761	18.5642	4.13732
C6 (C4:1-DC)	bread_sw	0.0796442	0.00252944	1	FALSE	3.56696	1.48761	18.5642	4.13732
C6:1	bread_sw	0.0132026	0.514439	1	FALSE	3.56696	1.48761	18.5642	4.13732
C8	bread_sw	0.0444792	0.167912	1	FALSE	3.56696	1.48761	18.5642	4.13732
C9	bread_sw	0.0696531	0.00259656	1	FALSE	3.56696	1.48761	18.5642	4.13732
H1	bread_sw	-0.0123274	0.323232	1	FALSE	3.56696	1.48761	18.5642	4.13732
lysoPC a C14:0	bread_sw	0.00702316	0.483046	1	FALSE	3.56696	1.48761	18.5642	4.13732
lysoPC a C16:0	bread_sw	-0.0627556	0.00263904	1	FALSE	3.56696	1.48761	18.5642	4.13732
lysoPC a C16:1	bread_sw	-0.0364939	0.207541	1	FALSE	3.56696	1.48761	18.5642	4.13732
lysoPC a C17:0	bread_sw	0.00366583	0.906321	1	FALSE	3.56696	1.48761	18.5642	4.13732
lysoPC a C18:0	bread_sw	-0.0573269	0.0367822	1	FALSE	3.56696	1.48761	18.5642	4.13732
lysoPC a C18:1	bread_sw	-0.111419	0.000190892	1	FALSE	3.56696	1.48761	18.5642	4.13732
lysoPC a C18:2	bread_sw	-0.048117	0.152312	1	FALSE	3.56696	1.48761	18.5642	4.13732
lysoPC a C20:3	bread_sw	-0.0164264	0.573888	1	FALSE	3.56696	1.48761	18.5642	4.13732
lysoPC a C20:4	bread_sw	0.00606681	0.828534	1	FALSE	3.56696	1.48761	18.5642	4.13732
lysoPC a C24:0	bread_sw	-0.0464561	0.047033	1	FALSE	3.56696	1.48761	18.5642	4.13732
lysoPC a C26:0	bread_sw	-0.0317933	0.270464	1	FALSE	3.56696	1.48761	18.5642	4.13732
lysoPC a C26:1	bread_sw	-0.0157896	0.522875	1	FALSE	3.56696	1.48761	18.5642	4.13732
lysoPC a C28:0	bread_sw	-0.0307492	0.234912	1	FALSE	3.56696	1.48761	18.5642	4.13732
lysoPC a C28:1	bread_sw	0.00413265	0.883507	1	FALSE	3.56696	1.48761	18.5642	4.13732
PC aa C24:0	bread_sw	0.00834192	0.844322	1	FALSE	3.56696	1.48761	18.5642	4.13732
PC aa C26:0	bread_sw	-0.0149486	0.320506	1	FALSE	3.56696	1.48761	18.5642	4.13732
PC aa C28:1	bread_sw	-0.0347159	0.207878	1	FALSE	3.56696	1.48761	18.5642	4.13732
PC aa C30:0	bread_sw	-0.0214457	0.525693	1	FALSE	3.56696	1.48761	18.5642	4.13732
PC aa C30:2	bread_sw	-0.049883	0.863976	1	FALSE	3.56696	1.48761	18.5642	4.13732
PC aa C32:0	bread_sw	-0.0509778	0.0322774	1	FALSE	3.56696	1.48761	18.5642	4.13732
PC aa C32:1	bread_sw	-0.0585642	0.224786	1	FALSE	3.56696	1.48761	18.5642	4.13732
PC aa C32:2	bread_sw	-0.0489683	0.237207	1	FALSE	3.56696	1.48761	18.5642	4.13732
PC aa C32:3	bread_sw	-0.0551044	0.0489057	1	FALSE	3.56696	1.48761	18.5642	4.13732
PC aa C34:2	bread_sw	-0.0864259	0.000706787	1	FALSE	3.56696	1.48761	18.5642	4.13732
PC aa C34:3	bread_sw	-0.0812269	0.0128015	1	FALSE	3.56696	1.48761	18.5642	4.13732
PC aa C34:4	bread_sw	-0.0258915	0.507874	1	FALSE	3.56696	1.48761	18.5642	4.13732
PC aa C36:0	bread_sw	-0.104459	0.00130651	1	FALSE	3.56696	1.48761	18.5642	4.13732
PC aa C36:2	bread_sw	-0.0788948	0.00169199	1	FALSE	3.56696	1.48761	18.5642	4.13732
PC aa C36:3	bread_sw	-0.0759223	0.00550878	1	FALSE	3.56696	1.48761	18.5642	4.13732
PC aa C36:4	bread_sw	-0.0414785	0.152627	1	FALSE	3.56696	1.48761	18.5642	4.13732
PC aa C36:5	bread_sw	-0.149524	0.000267067	1	FALSE	3.56696	1.48761	18.5642	4.13732
PC aa C36:6	bread_sw	-0.139904	0.000242499	1	FALSE	3.56696	1.48761	18.5642	4.13732
PC aa C38:1	bread_sw	-0.104381	0.474969	1	FALSE	3.56696	1.48761	18.5642	4.13732
PC aa C38:3	bread_sw	-0.0446721	0.138237	1	FALSE	3.56696	1.48761	18.5642	4.13732
PC aa C38:4	bread_sw	-0.0257208	0.372857	1	FALSE	3.56696	1.48761	18.5642	4.13732
PC aa C38:5	bread_sw	-0.0542707	0.045943	1	FALSE	3.56696	1.48761	18.5642	4.13732
PC aa C40:1	bread_sw	-0.0785153	0.000149587	1	FALSE	3.56696	1.48761	18.5642	4.13732
PC aa C40:2	bread_sw	-0.073485	0.0138047	1	FALSE	3.56696	1.48761	18.5642	4.13732
PC aa C40:3	bread_sw	-0.0686373	0.00424838	1	FALSE	3.56696	1.48761	18.5642	4.13732
PC aa C40:4	bread_sw	-0.0205738	0.484463	1	FALSE	3.56696	1.48761	18.5642	4.13732
PC aa C40:5	bread_sw	-0.0129731	0.662338	1	FALSE	3.56696	1.48761	18.5642	4.13732
PC aa C42:0	bread_sw	-0.0953826	0.000140108	1	FALSE	3.56696	1.48761	18.5642	4.13732
PC aa C42:4	bread_sw	-0.0187818	0.457419	1	FALSE	3.56696	1.48761	18.5642	4.13732
PC aa C42:5	bread_sw	-0.0368777	0.187844	1	FALSE	3.56696	1.48761	18.5642	4.13732
PC aa C42:6	bread_sw	-0.0784844	0.0028028	1	FALSE	3.56696	1.48761	18.5642	4.13732
PC ae C30:0	bread_sw	0.0327708	0.284512	1	FALSE	3.56696	1.48761	18.5642	4.13732
PC ae C30:1	bread_sw	-0.0335587	0.770867	1	FALSE	3.56696	1.48761	18.5642	4.13732
PC ae C30:2	bread_sw	-0.0232057	0.378163	1	FALSE	3.56696	1.48761	18.5642	4.13732
PC ae C32:1	bread_sw	-0.0388164	0.12386	1	FALSE	3.56696	1.48761	18.5642	4.13732
PC ae C32:2	bread_sw	-0.0561088	0.0234997	1	FALSE	3.56696	1.48761	18.5642	4.13732
PC ae C34:0	bread_sw	-0.00755357	0.803054	1	FALSE	3.56696	1.48761	18.5642	4.13732
PC ae C34:1	bread_sw	-0.0547301	0.0334577	1	FALSE	3.56696	1.48761	18.5642	4.13732
PC ae C34:2	bread_sw	-0.0356513	0.218612	1	FALSE	3.56696	1.48761	18.5642	4.13732
PC ae C34:3	bread_sw	-0.0698154	0.027245	1	FALSE	3.56696	1.48761	18.5642	4.13732
PC ae C36:0	bread_sw	-0.0853115	0.00364703	1	FALSE	3.56696	1.48761	18.5642	4.13732
PC ae C36:1	bread_sw	-0.0388916	0.155082	1	FALSE	3.56696	1.48761	18.5642	4.13732
PC ae C36:2	bread_sw	-0.030249	0.283664	1	FALSE	3.56696	1.48761	18.5642	4.13732
PC ae C36:3	bread_sw	-0.0498865	0.0671961	1	FALSE	3.56696	1.48761	18.5642	4.13732
PC ae C36:4	bread_sw	-0.00908801	0.753817	1	FALSE	3.56696	1.48761	18.5642	4.13732
PC ae C36:5	bread_sw	-0.0451815	0.140246	1	FALSE	3.56696	1.48761	18.5642	4.13732
PC ae C38:1	bread_sw	-0.175609	0.472513	1	FALSE	3.56696	1.48761	18.5642	4.13732
PC ae C38:2	bread_sw	-0.0109187	0.74425	1	FALSE	3.56696	1.48761	18.5642	4.13732
PC ae C38:3	bread_sw	-0.0031298	0.909185	1	FALSE	3.56696	1.48761	18.5642	4.13732
PC ae C38:4	bread_sw	0.00661706	0.796437	1	FALSE	3.56696	1.48761	18.5642	4.13732
PC ae C38:5	bread_sw	-0.0501056	0.0466801	1	FALSE	3.56696	1.48761	18.5642	4.13732
PC ae C38:6	bread_sw	-0.0994526	0.000354975	1	FALSE	3.56696	1.48761	18.5642	4.13732
PC ae C40:1	bread_sw	-0.097519	0.000402239	1	FALSE	3.56696	1.48761	18.5642	4.13732
PC ae C40:2	bread_sw	-0.0477746	0.0635837	1	FALSE	3.56696	1.48761	18.5642	4.13732
PC ae C40:3	bread_sw	-0.0151005	0.518612	1	FALSE	3.56696	1.48761	18.5642	4.13732
PC ae C40:4	bread_sw	0.00900346	0.70771	1	FALSE	3.56696	1.48761	18.5642	4.13732
PC ae C40:5	bread_sw	-0.0384943	0.111875	1	FALSE	3.56696	1.48761	18.5642	4.13732
PC ae C40:6	bread_sw	-0.0842274	0.00136694	1	FALSE	3.56696	1.48761	18.5642	4.13732
PC ae C42:0	bread_sw	-0.0570687	0.000737068	1	FALSE	3.56696	1.48761	18.5642	4.13732
PC ae C42:1	bread_sw	-0.0577067	0.0122034	1	FALSE	3.56696	1.48761	18.5642	4.13732
PC ae C42:2	bread_sw	-0.0917564	0.000485255	1	FALSE	3.56696	1.48761	18.5642	4.13732
PC ae C42:4	bread_sw	-0.00447726	0.868223	1	FALSE	3.56696	1.48761	18.5642	4.13732
PC ae C42:5	bread_sw	-0.0309485	0.183208	1	FALSE	3.56696	1.48761	18.5642	4.13732
PC ae C44:3	bread_sw	-0.0630491	0.0239689	1	FALSE	3.56696	1.48761	18.5642	4.13732
PC ae C44:4	bread_sw	-0.0128706	0.628118	1	FALSE	3.56696	1.48761	18.5642	4.13732
PC ae C44:5	bread_sw	-0.025377	0.363967	1	FALSE	3.56696	1.48761	18.5642	4.13732
PC ae C44:6	bread_sw	-0.0248143	0.368187	1	FALSE	3.56696	1.48761	18.5642	4.13732
SM (OH) C14:1	bread_sw	0.0108335	0.692534	1	FALSE	3.56696	1.48761	18.5642	4.13732
SM (OH) C16:1	bread_sw	0.0324362	0.218614	1	FALSE	3.56696	1.48761	18.5642	4.13732
SM (OH) C22:1	bread_sw	-0.0272689	0.292982	1	FALSE	3.56696	1.48761	18.5642	4.13732
SM (OH) C22:2	bread_sw	-0.0139056	0.579472	1	FALSE	3.56696	1.48761	18.5642	4.13732
SM (OH) C24:1	bread_sw	-0.0259152	0.373163	1	FALSE	3.56696	1.48761	18.5642	4.13732
SM C16:0	bread_sw	-0.0381121	0.0673684	1	FALSE	3.56696	1.48761	18.5642	4.13732
SM C16:1	bread_sw	-0.0526465	0.0180864	1	FALSE	3.56696	1.48761	18.5642	4.13732
SM C18:0	bread_sw	-0.0248741	0.307857	1	FALSE	3.56696	1.48761	18.5642	4.13732
SM C18:1	bread_sw	-0.025807	0.293266	1	FALSE	3.56696	1.48761	18.5642	4.13732
SM C20:2	bread_sw	-0.0229575	0.613613	1	FALSE	3.56696	1.48761	18.5642	4.13732
SM C24:0	bread_sw	-0.0559318	0.0183159	1	FALSE	3.56696	1.48761	18.5642	4.13732
SM C24:1	bread_sw	-0.072143	0.00209516	1	FALSE	3.56696	1.48761	18.5642	4.13732
SM C26:0	bread_sw	0.00191228	0.960427	1	FALSE	3.56696	1.48761	18.5642	4.13732
SM C26:1	bread_sw	-0.0636841	0.0890024	1	FALSE	3.56696	1.48761	18.5642	4.13732
ADMA	cereal_sw	-0.0750077	0.00639566	1	FALSE	0.000674309	0.00016902	4.82095	3.23462
Ala	cereal_sw	0.0149618	0.45703	1	FALSE	0.000674309	0.00016902	4.82095	3.23462
alpha-AAA	cereal_sw	-0.193416	0.336975	1	FALSE	0.000674309	0.00016902	4.82095	3.23462
Arg	cereal_sw	-0.00271186	0.870976	1	FALSE	0.000674309	0.00016902	4.82095	3.23462
Asn	cereal_sw	0.0504149	0.000414829	1	FALSE	0.000674309	0.00016902	4.82095	3.23462
Asp	cereal_sw	-0.0212686	0.394994	1	FALSE	0.000674309	0.00016902	4.82095	3.23462
Cit	cereal_sw	0.0130488	0.53908	1	FALSE	0.000674309	0.00016902	4.82095	3.23462
Creatinine	cereal_sw	0.0210693	0.161762	1	FALSE	0.000674309	0.00016902	4.82095	3.23462
DOPA	cereal_sw	-0.00374931	0.62653	1	FALSE	0.000674309	0.00016902	4.82095	3.23462
Gln	cereal_sw	0.0271036	0.0451307	1	FALSE	0.000674309	0.00016902	4.82095	3.23462
Gly	cereal_sw	0.0771401	0.00180468	1	FALSE	0.000674309	0.00016902	4.82095	3.23462
His	cereal_sw	0.00903025	0.439368	1	FALSE	0.000674309	0.00016902	4.82095	3.23462
Histamine	cereal_sw	-0.023627	0.468345	1	FALSE	0.000674309	0.00016902	4.82095	3.23462
Ile	cereal_sw	-0.0238833	0.180952	1	FALSE	0.000674309	0.00016902	4.82095	3.23462
Kynurenine	cereal_sw	-0.0472008	0.045849	1	FALSE	0.000674309	0.00016902	4.82095	3.23462
Leu	cereal_sw	-0.0228746	0.138588	1	FALSE	0.000674309	0.00016902	4.82095	3.23462
Lys	cereal_sw	-0.0316812	0.0587523	1	FALSE	0.000674309	0.00016902	4.82095	3.23462
Met	cereal_sw	0.0106224	0.482229	1	FALSE	0.000674309	0.00016902	4.82095	3.23462
Met-SO	cereal_sw	-0.660519	0.00595906	1	FALSE	0.000674309	0.00016902	4.82095	3.23462
Orn	cereal_sw	-0.073705	0.00107825	1	FALSE	0.000674309	0.00016902	4.82095	3.23462
Phe	cereal_sw	-0.00893124	0.491704	1	FALSE	0.000674309	0.00016902	4.82095	3.23462
Pro	cereal_sw	-0.0121946	0.650685	1	FALSE	0.000674309	0.00016902	4.82095	3.23462
Putrescine	cereal_sw	-0.00596564	0.843441	1	FALSE	0.000674309	0.00016902	4.82095	3.23462
Sarcosine	cereal_sw	-0.0179612	0.571608	1	FALSE	0.000674309	0.00016902	4.82095	3.23462
SDMA	cereal_sw	0.0222833	0.300424	1	FALSE	0.000674309	0.00016902	4.82095	3.23462
Ser	cereal_sw	0.0030953	0.846472	1	FALSE	0.000674309	0.00016902	4.82095	3.23462
Serotonin	cereal_sw	0.0650867	0.241087	1	FALSE	0.000674309	0.00016902	4.82095	3.23462
Spermidine	cereal_sw	-0.0157222	0.354031	1	FALSE	0.000674309	0.00016902	4.82095	3.23462
Spermine	cereal_sw	-0.0513098	0.00242877	1	FALSE	0.000674309	0.00016902	4.82095	3.23462
t4-OH-Pro	cereal_sw	-0.114808	0.00107542	1	FALSE	0.000674309	0.00016902	4.82095	3.23462
Taurine	cereal_sw	-0.0120955	0.494002	1	FALSE	0.000674309	0.00016902	4.82095	3.23462
Thr	cereal_sw	-0.029244	0.142864	1	FALSE	0.000674309	0.00016902	4.82095	3.23462
Trp	cereal_sw	0.0068331	0.633699	1	FALSE	0.000674309	0.00016902	4.82095	3.23462
Tyr	cereal_sw	-0.0585892	0.00201283	1	FALSE	0.000674309	0.00016902	4.82095	3.23462
Val	cereal_sw	-0.0342726	0.0337385	1	FALSE	0.000674309	0.00016902	4.82095	3.23462
C0	cereal_sw	-0.0605864	0.00199648	1	FALSE	0.000674309	0.00016902	4.82095	3.23462
C10	cereal_sw	-0.00751161	0.830074	1	FALSE	0.000674309	0.00016902	4.82095	3.23462
C10:1	cereal_sw	-0.0167799	0.510578	1	FALSE	0.000674309	0.00016902	4.82095	3.23462
C10:2	cereal_sw	-0.0191109	0.215491	1	FALSE	0.000674309	0.00016902	4.82095	3.23462
C12	cereal_sw	-0.00201953	0.936695	1	FALSE	0.000674309	0.00016902	4.82095	3.23462
C12-DC	cereal_sw	0.00321048	0.728446	1	FALSE	0.000674309	0.00016902	4.82095	3.23462
C12:1	cereal_sw	0.0058885	0.809756	1	FALSE	0.000674309	0.00016902	4.82095	3.23462
C14	cereal_sw	-0.0201293	0.297741	1	FALSE	0.000674309	0.00016902	4.82095	3.23462
C14:1	cereal_sw	-0.00205019	0.954763	1	FALSE	0.000674309	0.00016902	4.82095	3.23462
C14:1-OH	cereal_sw	0.0118375	0.507742	1	FALSE	0.000674309	0.00016902	4.82095	3.23462
C14:2	cereal_sw	-0.028503	0.394791	1	FALSE	0.000674309	0.00016902	4.82095	3.23462
C14:2-OH	cereal_sw	-0.0208123	0.384376	1	FALSE	0.000674309	0.00016902	4.82095	3.23462
C16	cereal_sw	-0.0492565	0.0163831	1	FALSE	0.000674309	0.00016902	4.82095	3.23462
C16-OH	cereal_sw	0.0448434	0.00422732	1	FALSE	0.000674309	0.00016902	4.82095	3.23462
C16:1	cereal_sw	-0.0221776	0.259897	1	FALSE	0.000674309	0.00016902	4.82095	3.23462
C16:1-OH	cereal_sw	0.00824342	0.720412	1	FALSE	0.000674309	0.00016902	4.82095	3.23462
C18	cereal_sw	-0.029466	0.18568	1	FALSE	0.000674309	0.00016902	4.82095	3.23462
C18:1	cereal_sw	-0.0280289	0.206736	1	FALSE	0.000674309	0.00016902	4.82095	3.23462
C2	cereal_sw	-0.0172559	0.581167	1	FALSE	0.000674309	0.00016902	4.82095	3.23462
C3	cereal_sw	-0.0483908	0.072344	1	FALSE	0.000674309	0.00016902	4.82095	3.23462
C3-DC (C4-OH)	cereal_sw	0.0136049	0.649536	1	FALSE	0.000674309	0.00016902	4.82095	3.23462
C3:1	cereal_sw	-0.059405	0.0156832	1	FALSE	0.000674309	0.00016902	4.82095	3.23462
C4	cereal_sw	-0.0680516	0.0474521	1	FALSE	0.000674309	0.00016902	4.82095	3.23462
C4:1	cereal_sw	-0.0645885	0.000486127	1	FALSE	0.000674309	0.00016902	4.82095	3.23462
C5-DC (C6-OH)	cereal_sw	-0.0391837	0.0842882	1	FALSE	0.000674309	0.00016902	4.82095	3.23462
C5-M-DC	cereal_sw	-0.0246389	0.16775	1	FALSE	0.000674309	0.00016902	4.82095	3.23462
C5-OH (C3-DC-M)	cereal_sw	-0.0197868	0.220883	1	FALSE	0.000674309	0.00016902	4.82095	3.23462
C5:1	cereal_sw	-0.0394257	0.0466485	1	FALSE	0.000674309	0.00016902	4.82095	3.23462
C5:1-DC	cereal_sw	-0.0203734	0.283581	1	FALSE	0.000674309	0.00016902	4.82095	3.23462
C6 (C4:1-DC)	cereal_sw	-0.0870863	0.000734321	1	FALSE	0.000674309	0.00016902	4.82095	3.23462
C6:1	cereal_sw	-0.0100995	0.611347	1	FALSE	0.000674309	0.00016902	4.82095	3.23462
C8	cereal_sw	-0.0102848	0.745174	1	FALSE	0.000674309	0.00016902	4.82095	3.23462
C9	cereal_sw	0.0202574	0.37232	1	FALSE	0.000674309	0.00016902	4.82095	3.23462
H1	cereal_sw	-0.0319345	0.00902303	1	FALSE	0.000674309	0.00016902	4.82095	3.23462
lysoPC a C14:0	cereal_sw	0.00571189	0.561191	1	FALSE	0.000674309	0.00016902	4.82095	3.23462
lysoPC a C16:0	cereal_sw	0.0358214	0.0805889	1	FALSE	0.000674309	0.00016902	4.82095	3.23462
lysoPC a C16:1	cereal_sw	0.00771176	0.785991	1	FALSE	0.000674309	0.00016902	4.82095	3.23462
lysoPC a C17:0	cereal_sw	0.108884	0.000359378	1	FALSE	0.000674309	0.00016902	4.82095	3.23462
lysoPC a C18:0	cereal_sw	0.0341674	0.205305	1	FALSE	0.000674309	0.00016902	4.82095	3.23462
lysoPC a C18:1	cereal_sw	0.104723	0.000355267	1	FALSE	0.000674309	0.00016902	4.82095	3.23462
lysoPC a C18:2	cereal_sw	0.0942132	0.00430974	1	FALSE	0.000674309	0.00016902	4.82095	3.23462
lysoPC a C20:3	cereal_sw	-0.0291031	0.310543	1	FALSE	0.000674309	0.00016902	4.82095	3.23462
lysoPC a C20:4	cereal_sw	-0.063326	0.0212483	1	FALSE	0.000674309	0.00016902	4.82095	3.23462
lysoPC a C24:0	cereal_sw	0.073306	0.00136448	1	FALSE	0.000674309	0.00016902	4.82095	3.23462
lysoPC a C26:0	cereal_sw	-0.00326419	0.907987	1	FALSE	0.000674309	0.00016902	4.82095	3.23462
lysoPC a C26:1	cereal_sw	-0.0125923	0.603662	1	FALSE	0.000674309	0.00016902	4.82095	3.23462
lysoPC a C28:0	cereal_sw	0.0181736	0.473711	1	FALSE	0.000674309	0.00016902	4.82095	3.23462
lysoPC a C28:1	cereal_sw	0.0349452	0.206945	1	FALSE	0.000674309	0.00016902	4.82095	3.23462
PC aa C24:0	cereal_sw	-0.00680907	0.869981	1	FALSE	0.000674309	0.00016902	4.82095	3.23462
PC aa C26:0	cereal_sw	-0.00837979	0.569493	1	FALSE	0.000674309	0.00016902	4.82095	3.23462
PC aa C28:1	cereal_sw	0.0191969	0.477878	1	FALSE	0.000674309	0.00016902	4.82095	3.23462
PC aa C30:0	cereal_sw	0.0261169	0.430352	1	FALSE	0.000674309	0.00016902	4.82095	3.23462
PC aa C30:2	cereal_sw	-0.0257998	0.928014	1	FALSE	0.000674309	0.00016902	4.82095	3.23462
PC aa C32:0	cereal_sw	0.0109534	0.63883	1	FALSE	0.000674309	0.00016902	4.82095	3.23462
PC aa C32:1	cereal_sw	-0.0446708	0.34514	1	FALSE	0.000674309	0.00016902	4.82095	3.23462
PC aa C32:2	cereal_sw	0.0318157	0.433387	1	FALSE	0.000674309	0.00016902	4.82095	3.23462
PC aa C32:3	cereal_sw	0.0268313	0.328389	1	FALSE	0.000674309	0.00016902	4.82095	3.23462
PC aa C34:1	cereal_sw	0.00898138	0.76545	1	FALSE	0.000674309	0.00016902	4.82095	3.23462
PC aa C34:2	cereal_sw	0.00581899	0.816217	1	FALSE	0.000674309	0.00016902	4.82095	3.23462
PC aa C34:3	cereal_sw	0.0510201	0.110851	1	FALSE	0.000674309	0.00016902	4.82095	3.23462
PC aa C34:4	cereal_sw	-0.0756823	0.0482826	1	FALSE	0.000674309	0.00016902	4.82095	3.23462
PC aa C36:0	cereal_sw	0.0333067	0.296176	1	FALSE	0.000674309	0.00016902	4.82095	3.23462
PC aa C36:1	cereal_sw	-0.00460152	0.875354	1	FALSE	0.000674309	0.00016902	4.82095	3.23462
PC aa C36:2	cereal_sw	-0.00650222	0.792093	1	FALSE	0.000674309	0.00016902	4.82095	3.23462
PC aa C36:3	cereal_sw	-0.00280494	0.916783	1	FALSE	0.000674309	0.00016902	4.82095	3.23462
PC aa C36:4	cereal_sw	-0.0996425	0.000444607	1	FALSE	0.000674309	0.00016902	4.82095	3.23462
PC aa C36:5	cereal_sw	0.0418745	0.298586	1	FALSE	0.000674309	0.00016902	4.82095	3.23462
PC aa C36:6	cereal_sw	0.0616303	0.0997395	1	FALSE	0.000674309	0.00016902	4.82095	3.23462
PC aa C38:0	cereal_sw	0.0711984	0.0117125	1	FALSE	0.000674309	0.00016902	4.82095	3.23462
PC aa C38:1	cereal_sw	0.131925	0.357575	1	FALSE	0.000674309	0.00016902	4.82095	3.23462
PC aa C38:3	cereal_sw	-0.0896734	0.002404	1	FALSE	0.000674309	0.00016902	4.82095	3.23462
PC aa C38:5	cereal_sw	-0.0171962	0.519078	1	FALSE	0.000674309	0.00016902	4.82095	3.23462
PC aa C38:6	cereal_sw	0.0465079	0.134787	1	FALSE	0.000674309	0.00016902	4.82095	3.23462
PC aa C40:1	cereal_sw	0.0702397	0.000546656	1	FALSE	0.000674309	0.00016902	4.82095	3.23462
PC aa C40:2	cereal_sw	0.0775472	0.00799222	1	FALSE	0.000674309	0.00016902	4.82095	3.23462
PC aa C40:3	cereal_sw	0.0163336	0.488458	1	FALSE	0.000674309	0.00016902	4.82095	3.23462
PC aa C40:5	cereal_sw	-0.0571846	0.0495481	1	FALSE	0.000674309	0.00016902	4.82095	3.23462
PC aa C40:6	cereal_sw	0.0071655	0.82264	1	FALSE	0.000674309	0.00016902	4.82095	3.23462
PC aa C42:0	cereal_sw	0.0946164	0.000117249	1	FALSE	0.000674309	0.00016902	4.82095	3.23462
PC aa C42:1	cereal_sw	0.0871596	0.000502246	1	FALSE	0.000674309	0.00016902	4.82095	3.23462
PC aa C42:4	cereal_sw	0.04931	0.0468958	1	FALSE	0.000674309	0.00016902	4.82095	3.23462
PC aa C42:5	cereal_sw	0.0103354	0.706831	1	FALSE	0.000674309	0.00016902	4.82095	3.23462
PC aa C42:6	cereal_sw	0.0650479	0.0115312	1	FALSE	0.000674309	0.00016902	4.82095	3.23462
PC ae C30:0	cereal_sw	0.0577194	0.0542355	1	FALSE	0.000674309	0.00016902	4.82095	3.23462
PC ae C30:1	cereal_sw	-0.0935779	0.408191	1	FALSE	0.000674309	0.00016902	4.82095	3.23462
PC ae C30:2	cereal_sw	-0.0121304	0.638978	1	FALSE	0.000674309	0.00016902	4.82095	3.23462
PC ae C32:1	cereal_sw	0.039665	0.108708	1	FALSE	0.000674309	0.00016902	4.82095	3.23462
PC ae C32:2	cereal_sw	0.0253072	0.297615	1	FALSE	0.000674309	0.00016902	4.82095	3.23462
PC ae C34:0	cereal_sw	0.0272919	0.358546	1	FALSE	0.000674309	0.00016902	4.82095	3.23462
PC ae C34:1	cereal_sw	0.0570438	0.0238969	1	FALSE	0.000674309	0.00016902	4.82095	3.23462
PC ae C34:2	cereal_sw	0.0246739	0.385272	1	FALSE	0.000674309	0.00016902	4.82095	3.23462
PC ae C34:3	cereal_sw	0.0606575	0.0504049	1	FALSE	0.000674309	0.00016902	4.82095	3.23462
PC ae C36:0	cereal_sw	0.00607386	0.833155	1	FALSE	0.000674309	0.00016902	4.82095	3.23462
PC ae C36:1	cereal_sw	0.0506476	0.0591382	1	FALSE	0.000674309	0.00016902	4.82095	3.23462
PC ae C36:2	cereal_sw	0.078353	0.00460473	1	FALSE	0.000674309	0.00016902	4.82095	3.23462
PC ae C36:3	cereal_sw	0.0124068	0.642666	1	FALSE	0.000674309	0.00016902	4.82095	3.23462
PC ae C38:0	cereal_sw	0.079301	0.00686725	1	FALSE	0.000674309	0.00016902	4.82095	3.23462
PC ae C38:1	cereal_sw	0.737014	0.00207652	1	FALSE	0.000674309	0.00016902	4.82095	3.23462
PC ae C38:2	cereal_sw	0.0584641	0.0753383	1	FALSE	0.000674309	0.00016902	4.82095	3.23462
PC ae C38:3	cereal_sw	0.00125782	0.962755	1	FALSE	0.000674309	0.00016902	4.82095	3.23462
PC ae C38:4	cereal_sw	-0.0686059	0.00631353	1	FALSE	0.000674309	0.00016902	4.82095	3.23462
PC ae C38:5	cereal_sw	-0.0540237	0.0284846	1	FALSE	0.000674309	0.00016902	4.82095	3.23462
PC ae C38:6	cereal_sw	-0.0188537	0.4905	1	FALSE	0.000674309	0.00016902	4.82095	3.23462
PC ae C40:1	cereal_sw	0.0456325	0.0914521	1	FALSE	0.000674309	0.00016902	4.82095	3.23462
PC ae C40:2	cereal_sw	0.0125118	0.62136	1	FALSE	0.000674309	0.00016902	4.82095	3.23462
PC ae C40:3	cereal_sw	0.0325	0.157627	1	FALSE	0.000674309	0.00016902	4.82095	3.23462
PC ae C40:4	cereal_sw	-0.00136597	0.953726	1	FALSE	0.000674309	0.00016902	4.82095	3.23462
PC ae C40:5	cereal_sw	0.0227989	0.33732	1	FALSE	0.000674309	0.00016902	4.82095	3.23462
PC ae C40:6	cereal_sw	0.0764609	0.00304863	1	FALSE	0.000674309	0.00016902	4.82095	3.23462
PC ae C42:0	cereal_sw	0.0445588	0.00721627	1	FALSE	0.000674309	0.00016902	4.82095	3.23462
PC ae C42:1	cereal_sw	-0.00603264	0.789358	1	FALSE	0.000674309	0.00016902	4.82095	3.23462
PC ae C42:2	cereal_sw	0.0867346	0.000779276	1	FALSE	0.000674309	0.00016902	4.82095	3.23462
PC ae C42:4	cereal_sw	0.0694953	0.0086543	1	FALSE	0.000674309	0.00016902	4.82095	3.23462
PC ae C42:5	cereal_sw	0.0503936	0.0271394	1	FALSE	0.000674309	0.00016902	4.82095	3.23462
PC ae C44:3	cereal_sw	0.0628032	0.0218075	1	FALSE	0.000674309	0.00016902	4.82095	3.23462
PC ae C44:4	cereal_sw	0.0655664	0.0118884	1	FALSE	0.000674309	0.00016902	4.82095	3.23462
PC ae C44:5	cereal_sw	0.0777771	0.00455292	1	FALSE	0.000674309	0.00016902	4.82095	3.23462
PC ae C44:6	cereal_sw	0.063763	0.0183491	1	FALSE	0.000674309	0.00016902	4.82095	3.23462
SM (OH) C14:1	cereal_sw	0.0379352	0.158346	1	FALSE	0.000674309	0.00016902	4.82095	3.23462
SM (OH) C16:1	cereal_sw	-0.00795397	0.758976	1	FALSE	0.000674309	0.00016902	4.82095	3.23462
SM (OH) C22:1	cereal_sw	-0.0257014	0.313663	1	FALSE	0.000674309	0.00016902	4.82095	3.23462
SM (OH) C22:2	cereal_sw	0.0406622	0.0991503	1	FALSE	0.000674309	0.00016902	4.82095	3.23462
SM (OH) C24:1	cereal_sw	-0.0477062	0.0952106	1	FALSE	0.000674309	0.00016902	4.82095	3.23462
SM C16:0	cereal_sw	-0.00470454	0.818258	1	FALSE	0.000674309	0.00016902	4.82095	3.23462
SM C16:1	cereal_sw	-0.0242168	0.268169	1	FALSE	0.000674309	0.00016902	4.82095	3.23462
SM C18:0	cereal_sw	-0.0840515	0.000441304	1	FALSE	0.000674309	0.00016902	4.82095	3.23462
SM C18:1	cereal_sw	-0.071255	0.00307908	1	FALSE	0.000674309	0.00016902	4.82095	3.23462
SM C20:2	cereal_sw	-0.0146131	0.743457	1	FALSE	0.000674309	0.00016902	4.82095	3.23462
SM C24:0	cereal_sw	-0.0500104	0.0317573	1	FALSE	0.000674309	0.00016902	4.82095	3.23462
SM C24:1	cereal_sw	-0.00831013	0.718337	1	FALSE	0.000674309	0.00016902	4.82095	3.23462
SM C26:0	cereal_sw	-0.0635003	0.0927968	1	FALSE	0.000674309	0.00016902	4.82095	3.23462
SM C26:1	cereal_sw	-0.0232038	0.527809	1	FALSE	0.000674309	0.00016902	4.82095	3.23462
ADMA	semolina_sw	0.00428473	0.874955	1	FALSE	0.00117501	0.000492894	1.89596	1.08183
Ala	semolina_sw	-0.0555572	0.00520903	1	FALSE	0.00117501	0.000492894	1.89596	1.08183
alpha-AAA	semolina_sw	-0.00795479	0.968123	1	FALSE	0.00117501	0.000492894	1.89596	1.08183
Arg	semolina_sw	-0.0015815	0.923713	1	FALSE	0.00117501	0.000492894	1.89596	1.08183
Asn	semolina_sw	-0.00428949	0.761962	1	FALSE	0.00117501	0.000492894	1.89596	1.08183
Asp	semolina_sw	-0.0304758	0.217859	1	FALSE	0.00117501	0.000492894	1.89596	1.08183
Cit	semolina_sw	0.0265031	0.20727	1	FALSE	0.00117501	0.000492894	1.89596	1.08183
Creatinine	semolina_sw	-0.0308366	0.0383992	1	FALSE	0.00117501	0.000492894	1.89596	1.08183
DOPA	semolina_sw	-0.000560308	0.94139	1	FALSE	0.00117501	0.000492894	1.89596	1.08183
Gln	semolina_sw	0.0414107	0.00196968	1	FALSE	0.00117501	0.000492894	1.89596	1.08183
Glu	semolina_sw	-0.0759425	0.0200077	1	FALSE	0.00117501	0.000492894	1.89596	1.08183
Gly	semolina_sw	0.0255157	0.297707	1	FALSE	0.00117501	0.000492894	1.89596	1.08183
His	semolina_sw	0.00309464	0.788931	1	FALSE	0.00117501	0.000492894	1.89596	1.08183
Histamine	semolina_sw	-0.0192776	0.549827	1	FALSE	0.00117501	0.000492894	1.89596	1.08183
Ile	semolina_sw	-0.021581	0.221719	1	FALSE	0.00117501	0.000492894	1.89596	1.08183
Kynurenine	semolina_sw	-0.0101864	0.66291	1	FALSE	0.00117501	0.000492894	1.89596	1.08183
Leu	semolina_sw	-0.0292239	0.0557593	1	FALSE	0.00117501	0.000492894	1.89596	1.08183
Lys	semolina_sw	-0.00991772	0.549578	1	FALSE	0.00117501	0.000492894	1.89596	1.08183
Met	semolina_sw	-0.018841	0.207472	1	FALSE	0.00117501	0.000492894	1.89596	1.08183
Met-SO	semolina_sw	0.0438678	0.853488	1	FALSE	0.00117501	0.000492894	1.89596	1.08183
Orn	semolina_sw	-0.00546931	0.806469	1	FALSE	0.00117501	0.000492894	1.89596	1.08183
Phe	semolina_sw	-0.0292879	0.0224645	1	FALSE	0.00117501	0.000492894	1.89596	1.08183
Pro	semolina_sw	0.000509465	0.984737	1	FALSE	0.00117501	0.000492894	1.89596	1.08183
Putrescine	semolina_sw	-0.00171224	0.95427	1	FALSE	0.00117501	0.000492894	1.89596	1.08183
Sarcosine	semolina_sw	-0.00885822	0.779522	1	FALSE	0.00117501	0.000492894	1.89596	1.08183
SDMA	semolina_sw	-0.00134394	0.949742	1	FALSE	0.00117501	0.000492894	1.89596	1.08183
Ser	semolina_sw	0.00550111	0.727547	1	FALSE	0.00117501	0.000492894	1.89596	1.08183
Serotonin	semolina_sw	0.0259742	0.636572	1	FALSE	0.00117501	0.000492894	1.89596	1.08183
Spermidine	semolina_sw	-0.0169913	0.3101	1	FALSE	0.00117501	0.000492894	1.89596	1.08183
Spermine	semolina_sw	-0.00611571	0.714736	1	FALSE	0.00117501	0.000492894	1.89596	1.08183
t4-OH-Pro	semolina_sw	-0.0471249	0.17522	1	FALSE	0.00117501	0.000492894	1.89596	1.08183
Taurine	semolina_sw	-0.016151	0.355598	1	FALSE	0.00117501	0.000492894	1.89596	1.08183
Thr	semolina_sw	-0.0358861	0.0688251	1	FALSE	0.00117501	0.000492894	1.89596	1.08183
Trp	semolina_sw	-0.0106234	0.453918	1	FALSE	0.00117501	0.000492894	1.89596	1.08183
Tyr	semolina_sw	-0.0275929	0.141569	1	FALSE	0.00117501	0.000492894	1.89596	1.08183
Val	semolina_sw	-0.0351075	0.0278585	1	FALSE	0.00117501	0.000492894	1.89596	1.08183
C0	semolina_sw	-0.0132743	0.49401	1	FALSE	0.00117501	0.000492894	1.89596	1.08183
C10	semolina_sw	0.0737768	0.0328493	1	FALSE	0.00117501	0.000492894	1.89596	1.08183
C10:1	semolina_sw	0.0571779	0.0233824	1	FALSE	0.00117501	0.000492894	1.89596	1.08183
C10:2	semolina_sw	0.048758	0.0013963	1	FALSE	0.00117501	0.000492894	1.89596	1.08183
C12	semolina_sw	0.0872855	0.000502478	1	FALSE	0.00117501	0.000492894	1.89596	1.08183
C12-DC	semolina_sw	0.0309681	0.000705977	1	FALSE	0.00117501	0.000492894	1.89596	1.08183
C12:1	semolina_sw	0.0811481	0.000779362	1	FALSE	0.00117501	0.000492894	1.89596	1.08183
C14	semolina_sw	0.0414583	0.0300648	1	FALSE	0.00117501	0.000492894	1.89596	1.08183
C14:1	semolina_sw	0.0927919	0.00933722	1	FALSE	0.00117501	0.000492894	1.89596	1.08183
C14:1-OH	semolina_sw	0.0654382	0.000210203	1	FALSE	0.00117501	0.000492894	1.89596	1.08183
C14:2	semolina_sw	0.0578708	0.0806643	1	FALSE	0.00117501	0.000492894	1.89596	1.08183
C14:2-OH	semolina_sw	-0.0189964	0.422345	1	FALSE	0.00117501	0.000492894	1.89596	1.08183
C16	semolina_sw	0.0282285	0.164442	1	FALSE	0.00117501	0.000492894	1.89596	1.08183
C16-OH	semolina_sw	0.0154397	0.319518	1	FALSE	0.00117501	0.000492894	1.89596	1.08183
C16:1	semolina_sw	0.0317197	0.103267	1	FALSE	0.00117501	0.000492894	1.89596	1.08183
C16:1-OH	semolina_sw	0.0318591	0.161484	1	FALSE	0.00117501	0.000492894	1.89596	1.08183
C18	semolina_sw	0.00231867	0.916074	1	FALSE	0.00117501	0.000492894	1.89596	1.08183
C18:1	semolina_sw	0.0233629	0.287366	1	FALSE	0.00117501	0.000492894	1.89596	1.08183
C2	semolina_sw	0.10642	0.000569793	1	FALSE	0.00117501	0.000492894	1.89596	1.08183
C3	semolina_sw	-0.0050653	0.849232	1	FALSE	0.00117501	0.000492894	1.89596	1.08183
C3-DC (C4-OH)	semolina_sw	0.0172917	0.55938	1	FALSE	0.00117501	0.000492894	1.89596	1.08183
C3:1	semolina_sw	0.00892481	0.713903	1	FALSE	0.00117501	0.000492894	1.89596	1.08183
C4	semolina_sw	-0.0119859	0.724205	1	FALSE	0.00117501	0.000492894	1.89596	1.08183
C4:1	semolina_sw	-0.0369136	0.0441578	1	FALSE	0.00117501	0.000492894	1.89596	1.08183
C5	semolina_sw	-0.000665501	0.979609	1	FALSE	0.00117501	0.000492894	1.89596	1.08183
C5-DC (C6-OH)	semolina_sw	-0.0253339	0.259816	1	FALSE	0.00117501	0.000492894	1.89596	1.08183
C5-M-DC	semolina_sw	-0.00378338	0.830179	1	FALSE	0.00117501	0.000492894	1.89596	1.08183
C5-OH (C3-DC-M)	semolina_sw	-0.00658354	0.680792	1	FALSE	0.00117501	0.000492894	1.89596	1.08183
C5:1	semolina_sw	-0.0155901	0.426705	1	FALSE	0.00117501	0.000492894	1.89596	1.08183
C5:1-DC	semolina_sw	0.00159529	0.932441	1	FALSE	0.00117501	0.000492894	1.89596	1.08183
C6 (C4:1-DC)	semolina_sw	0.0124895	0.625559	1	FALSE	0.00117501	0.000492894	1.89596	1.08183
C6:1	semolina_sw	0.0245365	0.212044	1	FALSE	0.00117501	0.000492894	1.89596	1.08183
C8	semolina_sw	0.0456563	0.144169	1	FALSE	0.00117501	0.000492894	1.89596	1.08183
C9	semolina_sw	0.0778067	0.00052259	1	FALSE	0.00117501	0.000492894	1.89596	1.08183
H1	semolina_sw	-0.00876147	0.469204	1	FALSE	0.00117501	0.000492894	1.89596	1.08183
lysoPC a C14:0	semolina_sw	-0.00629814	0.517118	1	FALSE	0.00117501	0.000492894	1.89596	1.08183
lysoPC a C16:0	semolina_sw	0.00721124	0.722102	1	FALSE	0.00117501	0.000492894	1.89596	1.08183
lysoPC a C16:1	semolina_sw	-0.00700058	0.803175	1	FALSE	0.00117501	0.000492894	1.89596	1.08183
lysoPC a C17:0	semolina_sw	0.10283	0.000663351	1	FALSE	0.00117501	0.000492894	1.89596	1.08183
lysoPC a C18:0	semolina_sw	0.0392791	0.14082	1	FALSE	0.00117501	0.000492894	1.89596	1.08183
lysoPC a C18:1	semolina_sw	0.0161271	0.578621	1	FALSE	0.00117501	0.000492894	1.89596	1.08183
lysoPC a C18:2	semolina_sw	0.0588867	0.071417	1	FALSE	0.00117501	0.000492894	1.89596	1.08183
lysoPC a C20:3	semolina_sw	-0.0114161	0.687471	1	FALSE	0.00117501	0.000492894	1.89596	1.08183
lysoPC a C20:4	semolina_sw	-0.0274651	0.312531	1	FALSE	0.00117501	0.000492894	1.89596	1.08183
lysoPC a C24:0	semolina_sw	0.0329685	0.146375	1	FALSE	0.00117501	0.000492894	1.89596	1.08183
lysoPC a C26:0	semolina_sw	0.0164382	0.557114	1	FALSE	0.00117501	0.000492894	1.89596	1.08183
lysoPC a C26:1	semolina_sw	0.0241481	0.314391	1	FALSE	0.00117501	0.000492894	1.89596	1.08183
lysoPC a C28:0	semolina_sw	0.00630311	0.802004	1	FALSE	0.00117501	0.000492894	1.89596	1.08183
lysoPC a C28:1	semolina_sw	0.0227732	0.405766	1	FALSE	0.00117501	0.000492894	1.89596	1.08183
PC aa C24:0	semolina_sw	-0.00627876	0.878888	1	FALSE	0.00117501	0.000492894	1.89596	1.08183
PC aa C26:0	semolina_sw	-0.000266191	0.985455	1	FALSE	0.00117501	0.000492894	1.89596	1.08183
PC aa C28:1	semolina_sw	-2.50964e-05	0.99925	1	FALSE	0.00117501	0.000492894	1.89596	1.08183
PC aa C30:0	semolina_sw	-0.0186406	0.569766	1	FALSE	0.00117501	0.000492894	1.89596	1.08183
PC aa C30:2	semolina_sw	-0.09737	0.73021	1	FALSE	0.00117501	0.000492894	1.89596	1.08183
PC aa C32:0	semolina_sw	-0.0196812	0.394505	1	FALSE	0.00117501	0.000492894	1.89596	1.08183
PC aa C32:1	semolina_sw	-0.102989	0.0277624	1	FALSE	0.00117501	0.000492894	1.89596	1.08183
PC aa C32:2	semolina_sw	-0.0193659	0.62995	1	FALSE	0.00117501	0.000492894	1.89596	1.08183
PC aa C32:3	semolina_sw	0.00266981	0.921662	1	FALSE	0.00117501	0.000492894	1.89596	1.08183
PC aa C34:1	semolina_sw	-0.0776446	0.00905562	1	FALSE	0.00117501	0.000492894	1.89596	1.08183
PC aa C34:2	semolina_sw	-0.0105787	0.66938	1	FALSE	0.00117501	0.000492894	1.89596	1.08183
PC aa C34:3	semolina_sw	0.00350791	0.911818	1	FALSE	0.00117501	0.000492894	1.89596	1.08183
PC aa C34:4	semolina_sw	-0.100365	0.00810288	1	FALSE	0.00117501	0.000492894	1.89596	1.08183
PC aa C36:0	semolina_sw	0.00773542	0.806259	1	FALSE	0.00117501	0.000492894	1.89596	1.08183
PC aa C36:1	semolina_sw	-0.0642706	0.0266952	1	FALSE	0.00117501	0.000492894	1.89596	1.08183
PC aa C36:2	semolina_sw	-0.000112439	0.996324	1	FALSE	0.00117501	0.000492894	1.89596	1.08183
PC aa C36:3	semolina_sw	-0.0247906	0.350529	1	FALSE	0.00117501	0.000492894	1.89596	1.08183
PC aa C36:4	semolina_sw	-0.0850889	0.00246541	1	FALSE	0.00117501	0.000492894	1.89596	1.08183
PC aa C36:5	semolina_sw	-0.035292	0.375824	1	FALSE	0.00117501	0.000492894	1.89596	1.08183
PC aa C36:6	semolina_sw	-0.033335	0.368244	1	FALSE	0.00117501	0.000492894	1.89596	1.08183
PC aa C38:0	semolina_sw	-0.0214106	0.443613	1	FALSE	0.00117501	0.000492894	1.89596	1.08183
PC aa C38:1	semolina_sw	0.130206	0.35865	1	FALSE	0.00117501	0.000492894	1.89596	1.08183
PC aa C38:3	semolina_sw	-0.0423414	0.147864	1	FALSE	0.00117501	0.000492894	1.89596	1.08183
PC aa C38:4	semolina_sw	-0.062199	0.0262196	1	FALSE	0.00117501	0.000492894	1.89596	1.08183
PC aa C38:5	semolina_sw	-0.0240723	0.361428	1	FALSE	0.00117501	0.000492894	1.89596	1.08183
PC aa C38:6	semolina_sw	-0.0389958	0.204496	1	FALSE	0.00117501	0.000492894	1.89596	1.08183
PC aa C40:1	semolina_sw	0.0170859	0.395475	1	FALSE	0.00117501	0.000492894	1.89596	1.08183
PC aa C40:2	semolina_sw	0.000517625	0.985748	1	FALSE	0.00117501	0.000492894	1.89596	1.08183
PC aa C40:3	semolina_sw	-0.0154434	0.507511	1	FALSE	0.00117501	0.000492894	1.89596	1.08183
PC aa C40:4	semolina_sw	-0.0426046	0.135493	1	FALSE	0.00117501	0.000492894	1.89596	1.08183
PC aa C40:5	semolina_sw	-0.00989208	0.731508	1	FALSE	0.00117501	0.000492894	1.89596	1.08183
PC aa C40:6	semolina_sw	-0.0354174	0.262421	1	FALSE	0.00117501	0.000492894	1.89596	1.08183
PC aa C42:0	semolina_sw	0.0140678	0.563174	1	FALSE	0.00117501	0.000492894	1.89596	1.08183
PC aa C42:1	semolina_sw	0.00215224	0.930827	1	FALSE	0.00117501	0.000492894	1.89596	1.08183
PC aa C42:2	semolina_sw	0.0235724	0.341756	1	FALSE	0.00117501	0.000492894	1.89596	1.08183
PC aa C42:4	semolina_sw	0.009633	0.694625	1	FALSE	0.00117501	0.000492894	1.89596	1.08183
PC aa C42:5	semolina_sw	0.0228422	0.40076	1	FALSE	0.00117501	0.000492894	1.89596	1.08183
PC aa C42:6	semolina_sw	0.00916841	0.719153	1	FALSE	0.00117501	0.000492894	1.89596	1.08183
PC ae C30:0	semolina_sw	0.0473093	0.111234	1	FALSE	0.00117501	0.000492894	1.89596	1.08183
PC ae C30:1	semolina_sw	0.15754	0.159014	1	FALSE	0.00117501	0.000492894	1.89596	1.08183
PC ae C30:2	semolina_sw	0.0508129	0.0464688	1	FALSE	0.00117501	0.000492894	1.89596	1.08183
PC ae C32:1	semolina_sw	0.00268205	0.912763	1	FALSE	0.00117501	0.000492894	1.89596	1.08183
PC ae C32:2	semolina_sw	0.0118836	0.621027	1	FALSE	0.00117501	0.000492894	1.89596	1.08183
PC ae C34:0	semolina_sw	0.0346767	0.23806	1	FALSE	0.00117501	0.000492894	1.89596	1.08183
PC ae C34:1	semolina_sw	-0.00237771	0.92421	1	FALSE	0.00117501	0.000492894	1.89596	1.08183
PC ae C34:2	semolina_sw	0.020788	0.45991	1	FALSE	0.00117501	0.000492894	1.89596	1.08183
PC ae C34:3	semolina_sw	0.0482199	0.11599	1	FALSE	0.00117501	0.000492894	1.89596	1.08183
PC ae C36:0	semolina_sw	-0.0137405	0.629883	1	FALSE	0.00117501	0.000492894	1.89596	1.08183
PC ae C36:1	semolina_sw	0.0184159	0.487602	1	FALSE	0.00117501	0.000492894	1.89596	1.08183
PC ae C36:2	semolina_sw	0.0602387	0.0276841	1	FALSE	0.00117501	0.000492894	1.89596	1.08183
PC ae C36:3	semolina_sw	0.0145974	0.581189	1	FALSE	0.00117501	0.000492894	1.89596	1.08183
PC ae C36:4	semolina_sw	-0.0604223	0.0316483	1	FALSE	0.00117501	0.000492894	1.89596	1.08183
PC ae C36:5	semolina_sw	-0.0425262	0.152473	1	FALSE	0.00117501	0.000492894	1.89596	1.08183
PC ae C38:0	semolina_sw	0.00185832	0.948961	1	FALSE	0.00117501	0.000492894	1.89596	1.08183
PC ae C38:1	semolina_sw	-0.150431	0.525821	1	FALSE	0.00117501	0.000492894	1.89596	1.08183
PC ae C38:2	semolina_sw	0.0624495	0.0547511	1	FALSE	0.00117501	0.000492894	1.89596	1.08183
PC ae C38:3	semolina_sw	0.0263895	0.321987	1	FALSE	0.00117501	0.000492894	1.89596	1.08183
PC ae C38:4	semolina_sw	-0.0208177	0.402819	1	FALSE	0.00117501	0.000492894	1.89596	1.08183
PC ae C38:5	semolina_sw	-0.0345436	0.157553	1	FALSE	0.00117501	0.000492894	1.89596	1.08183
PC ae C38:6	semolina_sw	-0.0373353	0.167309	1	FALSE	0.00117501	0.000492894	1.89596	1.08183
PC ae C40:1	semolina_sw	-0.00523478	0.844851	1	FALSE	0.00117501	0.000492894	1.89596	1.08183
PC ae C40:2	semolina_sw	0.0189485	0.448864	1	FALSE	0.00117501	0.000492894	1.89596	1.08183
PC ae C40:3	semolina_sw	0.0411493	0.0702518	1	FALSE	0.00117501	0.000492894	1.89596	1.08183
PC ae C40:4	semolina_sw	0.0103039	0.658303	1	FALSE	0.00117501	0.000492894	1.89596	1.08183
PC ae C40:5	semolina_sw	0.022555	0.337325	1	FALSE	0.00117501	0.000492894	1.89596	1.08183
PC ae C40:6	semolina_sw	0.0118604	0.642476	1	FALSE	0.00117501	0.000492894	1.89596	1.08183
PC ae C42:0	semolina_sw	0.0192014	0.241955	1	FALSE	0.00117501	0.000492894	1.89596	1.08183
PC ae C42:1	semolina_sw	0.00536833	0.810161	1	FALSE	0.00117501	0.000492894	1.89596	1.08183
PC ae C42:2	semolina_sw	0.0291436	0.253929	1	FALSE	0.00117501	0.000492894	1.89596	1.08183
PC ae C42:3	semolina_sw	0.017374	0.470795	1	FALSE	0.00117501	0.000492894	1.89596	1.08183
PC ae C42:4	semolina_sw	0.0220419	0.399945	1	FALSE	0.00117501	0.000492894	1.89596	1.08183
PC ae C42:5	semolina_sw	-0.00510423	0.821129	1	FALSE	0.00117501	0.000492894	1.89596	1.08183
PC ae C44:3	semolina_sw	0.0214747	0.428209	1	FALSE	0.00117501	0.000492894	1.89596	1.08183
PC ae C44:4	semolina_sw	-0.00498228	0.846898	1	FALSE	0.00117501	0.000492894	1.89596	1.08183
PC ae C44:5	semolina_sw	-0.022465	0.407754	1	FALSE	0.00117501	0.000492894	1.89596	1.08183
PC ae C44:6	semolina_sw	0.0161826	0.545257	1	FALSE	0.00117501	0.000492894	1.89596	1.08183
SM (OH) C14:1	semolina_sw	0.0154733	0.5599	1	FALSE	0.00117501	0.000492894	1.89596	1.08183
SM (OH) C16:1	semolina_sw	0.0305957	0.231594	1	FALSE	0.00117501	0.000492894	1.89596	1.08183
SM (OH) C22:1	semolina_sw	0.00498192	0.842994	1	FALSE	0.00117501	0.000492894	1.89596	1.08183
SM (OH) C22:2	semolina_sw	0.0281682	0.247126	1	FALSE	0.00117501	0.000492894	1.89596	1.08183
SM (OH) C24:1	semolina_sw	0.055977	0.0471026	1	FALSE	0.00117501	0.000492894	1.89596	1.08183
SM C16:0	semolina_sw	0.00290572	0.885765	1	FALSE	0.00117501	0.000492894	1.89596	1.08183
SM C16:1	semolina_sw	-0.00433955	0.840861	1	FALSE	0.00117501	0.000492894	1.89596	1.08183
SM C18:0	semolina_sw	-0.0366915	0.121297	1	FALSE	0.00117501	0.000492894	1.89596	1.08183
SM C18:1	semolina_sw	-0.0274353	0.249758	1	FALSE	0.00117501	0.000492894	1.89596	1.08183
SM C20:2	semolina_sw	0.0610031	0.166924	1	FALSE	0.00117501	0.000492894	1.89596	1.08183
SM C24:0	semolina_sw	-0.00593201	0.796654	1	FALSE	0.00117501	0.000492894	1.89596	1.08183
SM C24:1	semolina_sw	-0.0430723	0.058374	1	FALSE	0.00117501	0.000492894	1.89596	1.08183
SM C26:0	semolina_sw	0.0469368	0.208895	1	FALSE	0.00117501	0.000492894	1.89596	1.08183
SM C26:1	semolina_sw	0.0121965	0.736941	1	FALSE	0.00117501	0.000492894	1.89596	1.08183
ADMA	pasta_sw	-0.049623	0.0723506	1	FALSE	1.3902	0.397798	6.30448	1.60079
Ala	pasta_sw	0.0369189	0.0675654	1	FALSE	1.3902	0.397798	6.30448	1.60079
alpha-AAA	pasta_sw	-0.447991	0.0268551	1	FALSE	1.3902	0.397798	6.30448	1.60079
Arg	pasta_sw	-0.0232901	0.164364	1	FALSE	1.3902	0.397798	6.30448	1.60079
Asn	pasta_sw	0.00758406	0.598624	1	FALSE	1.3902	0.397798	6.30448	1.60079
Asp	pasta_sw	0.0756503	0.00260801	1	FALSE	1.3902	0.397798	6.30448	1.60079
Cit	pasta_sw	-0.0282842	0.185371	1	FALSE	1.3902	0.397798	6.30448	1.60079
Creatinine	pasta_sw	0.00476322	0.75315	1	FALSE	1.3902	0.397798	6.30448	1.60079
DOPA	pasta_sw	-0.00868799	0.262135	1	FALSE	1.3902	0.397798	6.30448	1.60079
Gln	pasta_sw	-0.00208615	0.878249	1	FALSE	1.3902	0.397798	6.30448	1.60079
Glu	pasta_sw	0.0770293	0.0203554	1	FALSE	1.3902	0.397798	6.30448	1.60079
Gly	pasta_sw	0.00161565	0.948274	1	FALSE	1.3902	0.397798	6.30448	1.60079
His	pasta_sw	0.00790058	0.501856	1	FALSE	1.3902	0.397798	6.30448	1.60079
Histamine	pasta_sw	-0.0875186	0.00754452	1	FALSE	1.3902	0.397798	6.30448	1.60079
Ile	pasta_sw	0.06726	0.000175204	1	FALSE	1.3902	0.397798	6.30448	1.60079
Kynurenine	pasta_sw	0.00274496	0.908132	1	FALSE	1.3902	0.397798	6.30448	1.60079
Leu	pasta_sw	0.0267984	0.0843272	1	FALSE	1.3902	0.397798	6.30448	1.60079
Lys	pasta_sw	-0.0185827	0.269719	1	FALSE	1.3902	0.397798	6.30448	1.60079
Met	pasta_sw	0.0208427	0.170063	1	FALSE	1.3902	0.397798	6.30448	1.60079
Met-SO	pasta_sw	0.0639944	0.791296	1	FALSE	1.3902	0.397798	6.30448	1.60079
Orn	pasta_sw	-0.012728	0.574958	1	FALSE	1.3902	0.397798	6.30448	1.60079
Phe	pasta_sw	0.00604678	0.643103	1	FALSE	1.3902	0.397798	6.30448	1.60079
Pro	pasta_sw	0.0587484	0.0297944	1	FALSE	1.3902	0.397798	6.30448	1.60079
Putrescine	pasta_sw	-0.00919289	0.761945	1	FALSE	1.3902	0.397798	6.30448	1.60079
Sarcosine	pasta_sw	0.0283882	0.376192	1	FALSE	1.3902	0.397798	6.30448	1.60079
SDMA	pasta_sw	-0.0430789	0.0466726	1	FALSE	1.3902	0.397798	6.30448	1.60079
Ser	pasta_sw	0.0141805	0.377064	1	FALSE	1.3902	0.397798	6.30448	1.60079
Serotonin	pasta_sw	-0.0285606	0.609326	1	FALSE	1.3902	0.397798	6.30448	1.60079
Spermidine	pasta_sw	-0.0152112	0.371963	1	FALSE	1.3902	0.397798	6.30448	1.60079
Spermine	pasta_sw	0.0136848	0.421512	1	FALSE	1.3902	0.397798	6.30448	1.60079
t4-OH-Pro	pasta_sw	0.0598679	0.0902084	1	FALSE	1.3902	0.397798	6.30448	1.60079
Taurine	pasta_sw	-0.00555038	0.754787	1	FALSE	1.3902	0.397798	6.30448	1.60079
Thr	pasta_sw	0.0550117	0.00603284	1	FALSE	1.3902	0.397798	6.30448	1.60079
Trp	pasta_sw	-0.0074753	0.60388	1	FALSE	1.3902	0.397798	6.30448	1.60079
Tyr	pasta_sw	-0.0116177	0.542153	1	FALSE	1.3902	0.397798	6.30448	1.60079
Val	pasta_sw	0.0335616	0.0386297	1	FALSE	1.3902	0.397798	6.30448	1.60079
C0	pasta_sw	-0.011415	0.562271	1	FALSE	1.3902	0.397798	6.30448	1.60079
C10	pasta_sw	-0.00366254	0.917051	1	FALSE	1.3902	0.397798	6.30448	1.60079
C10:1	pasta_sw	0.0111503	0.663423	1	FALSE	1.3902	0.397798	6.30448	1.60079
C10:2	pasta_sw	-0.0145761	0.347921	1	FALSE	1.3902	0.397798	6.30448	1.60079
C12	pasta_sw	-0.0311842	0.22205	1	FALSE	1.3902	0.397798	6.30448	1.60079
C12-DC	pasta_sw	-0.0115979	0.212633	1	FALSE	1.3902	0.397798	6.30448	1.60079
C12:1	pasta_sw	-0.00657814	0.78889	1	FALSE	1.3902	0.397798	6.30448	1.60079
C14	pasta_sw	-0.0115302	0.553302	1	FALSE	1.3902	0.397798	6.30448	1.60079
C14:1	pasta_sw	0.010655	0.769226	1	FALSE	1.3902	0.397798	6.30448	1.60079
C14:1-OH	pasta_sw	-0.00524918	0.770258	1	FALSE	1.3902	0.397798	6.30448	1.60079
C14:2	pasta_sw	-0.00258398	0.938869	1	FALSE	1.3902	0.397798	6.30448	1.60079
C14:2-OH	pasta_sw	-0.043747	0.0688587	1	FALSE	1.3902	0.397798	6.30448	1.60079
C16	pasta_sw	-0.034244	0.0969163	1	FALSE	1.3902	0.397798	6.30448	1.60079
C16-OH	pasta_sw	0.019327	0.220372	1	FALSE	1.3902	0.397798	6.30448	1.60079
C16:1	pasta_sw	0.000854441	0.965572	1	FALSE	1.3902	0.397798	6.30448	1.60079
C16:1-OH	pasta_sw	-0.0271377	0.24109	1	FALSE	1.3902	0.397798	6.30448	1.60079
C18	pasta_sw	-0.0427861	0.0559948	1	FALSE	1.3902	0.397798	6.30448	1.60079
C18:1	pasta_sw	-0.0113613	0.610835	1	FALSE	1.3902	0.397798	6.30448	1.60079
C2	pasta_sw	-0.0156216	0.619332	1	FALSE	1.3902	0.397798	6.30448	1.60079
C3	pasta_sw	0.000332745	0.990193	1	FALSE	1.3902	0.397798	6.30448	1.60079
C3-DC (C4-OH)	pasta_sw	0.0441571	0.142402	1	FALSE	1.3902	0.397798	6.30448	1.60079
C3:1	pasta_sw	0.0195589	0.429383	1	FALSE	1.3902	0.397798	6.30448	1.60079
C4	pasta_sw	-0.0137747	0.689853	1	FALSE	1.3902	0.397798	6.30448	1.60079
C4:1	pasta_sw	-0.015098	0.417715	1	FALSE	1.3902	0.397798	6.30448	1.60079
C5	pasta_sw	-0.0519334	0.0497036	1	FALSE	1.3902	0.397798	6.30448	1.60079
C5-DC (C6-OH)	pasta_sw	-0.0111105	0.626934	1	FALSE	1.3902	0.397798	6.30448	1.60079
C5-M-DC	pasta_sw	-0.00750274	0.676122	1	FALSE	1.3902	0.397798	6.30448	1.60079
C5-OH (C3-DC-M)	pasta_sw	-0.0409844	0.0116516	1	FALSE	1.3902	0.397798	6.30448	1.60079
C5:1	pasta_sw	-0.0105868	0.595706	1	FALSE	1.3902	0.397798	6.30448	1.60079
C5:1-DC	pasta_sw	-0.0236745	0.215754	1	FALSE	1.3902	0.397798	6.30448	1.60079
C6 (C4:1-DC)	pasta_sw	-0.0205419	0.429558	1	FALSE	1.3902	0.397798	6.30448	1.60079
C6:1	pasta_sw	-0.0239313	0.231262	1	FALSE	1.3902	0.397798	6.30448	1.60079
C8	pasta_sw	0.00826327	0.795012	1	FALSE	1.3902	0.397798	6.30448	1.60079
C9	pasta_sw	-0.0423078	0.0637934	1	FALSE	1.3902	0.397798	6.30448	1.60079
H1	pasta_sw	0.00785848	0.523027	1	FALSE	1.3902	0.397798	6.30448	1.60079
lysoPC a C14:0	pasta_sw	-0.0159943	0.105317	1	FALSE	1.3902	0.397798	6.30448	1.60079
lysoPC a C16:0	pasta_sw	-0.00563129	0.784604	1	FALSE	1.3902	0.397798	6.30448	1.60079
lysoPC a C16:1	pasta_sw	0.017246	0.545841	1	FALSE	1.3902	0.397798	6.30448	1.60079
lysoPC a C17:0	pasta_sw	-0.0807738	0.00859983	1	FALSE	1.3902	0.397798	6.30448	1.60079
lysoPC a C18:0	pasta_sw	-0.0446266	0.0996771	1	FALSE	1.3902	0.397798	6.30448	1.60079
lysoPC a C18:1	pasta_sw	-0.0172831	0.558048	1	FALSE	1.3902	0.397798	6.30448	1.60079
lysoPC a C18:2	pasta_sw	-0.0478812	0.149228	1	FALSE	1.3902	0.397798	6.30448	1.60079
lysoPC a C20:3	pasta_sw	-0.00863019	0.764693	1	FALSE	1.3902	0.397798	6.30448	1.60079
lysoPC a C20:4	pasta_sw	0.0215809	0.435142	1	FALSE	1.3902	0.397798	6.30448	1.60079
lysoPC a C24:0	pasta_sw	-0.0178101	0.440084	1	FALSE	1.3902	0.397798	6.30448	1.60079
lysoPC a C26:0	pasta_sw	0.0380173	0.181598	1	FALSE	1.3902	0.397798	6.30448	1.60079
lysoPC a C26:1	pasta_sw	-0.0132998	0.585658	1	FALSE	1.3902	0.397798	6.30448	1.60079
lysoPC a C28:0	pasta_sw	-0.0334403	0.190525	1	FALSE	1.3902	0.397798	6.30448	1.60079
lysoPC a C28:1	pasta_sw	-0.0722996	0.00943267	1	FALSE	1.3902	0.397798	6.30448	1.60079
PC aa C24:0	pasta_sw	0.112722	0.00706269	1	FALSE	1.3902	0.397798	6.30448	1.60079
PC aa C26:0	pasta_sw	0.0241357	0.103945	1	FALSE	1.3902	0.397798	6.30448	1.60079
PC aa C28:1	pasta_sw	-0.0609429	0.0248155	1	FALSE	1.3902	0.397798	6.30448	1.60079
PC aa C30:0	pasta_sw	-0.0467822	0.16046	1	FALSE	1.3902	0.397798	6.30448	1.60079
PC aa C30:2	pasta_sw	-0.551581	0.0543791	1	FALSE	1.3902	0.397798	6.30448	1.60079
PC aa C32:0	pasta_sw	-0.000437945	0.98513	1	FALSE	1.3902	0.397798	6.30448	1.60079
PC aa C32:1	pasta_sw	0.0497584	0.2956	1	FALSE	1.3902	0.397798	6.30448	1.60079
PC aa C32:2	pasta_sw	-0.0150065	0.713339	1	FALSE	1.3902	0.397798	6.30448	1.60079
PC aa C32:3	pasta_sw	-0.02573	0.351186	1	FALSE	1.3902	0.397798	6.30448	1.60079
PC aa C34:1	pasta_sw	0.0314028	0.29923	1	FALSE	1.3902	0.397798	6.30448	1.60079
PC aa C34:2	pasta_sw	0.00714523	0.776686	1	FALSE	1.3902	0.397798	6.30448	1.60079
PC aa C34:3	pasta_sw	-0.025841	0.421895	1	FALSE	1.3902	0.397798	6.30448	1.60079
PC aa C34:4	pasta_sw	-0.00450388	0.906925	1	FALSE	1.3902	0.397798	6.30448	1.60079
PC aa C36:0	pasta_sw	-0.0436843	0.172991	1	FALSE	1.3902	0.397798	6.30448	1.60079
PC aa C36:1	pasta_sw	-0.0197001	0.503692	1	FALSE	1.3902	0.397798	6.30448	1.60079
PC aa C36:2	pasta_sw	-0.00557182	0.822252	1	FALSE	1.3902	0.397798	6.30448	1.60079
PC aa C36:3	pasta_sw	0.0294311	0.275534	1	FALSE	1.3902	0.397798	6.30448	1.60079
PC aa C36:4	pasta_sw	0.0656014	0.0216067	1	FALSE	1.3902	0.397798	6.30448	1.60079
PC aa C36:5	pasta_sw	-0.0434043	0.283402	1	FALSE	1.3902	0.397798	6.30448	1.60079
PC aa C36:6	pasta_sw	-0.0349589	0.353023	1	FALSE	1.3902	0.397798	6.30448	1.60079
PC aa C38:0	pasta_sw	-0.0224531	0.429048	1	FALSE	1.3902	0.397798	6.30448	1.60079
PC aa C38:1	pasta_sw	-0.0771806	0.592144	1	FALSE	1.3902	0.397798	6.30448	1.60079
PC aa C38:3	pasta_sw	0.0346531	0.243573	1	FALSE	1.3902	0.397798	6.30448	1.60079
PC aa C38:4	pasta_sw	0.0544932	0.0549969	1	FALSE	1.3902	0.397798	6.30448	1.60079
PC aa C38:5	pasta_sw	0.0032866	0.902342	1	FALSE	1.3902	0.397798	6.30448	1.60079
PC aa C38:6	pasta_sw	0.043523	0.163916	1	FALSE	1.3902	0.397798	6.30448	1.60079
PC aa C40:1	pasta_sw	-0.0134755	0.509884	1	FALSE	1.3902	0.397798	6.30448	1.60079
PC aa C40:2	pasta_sw	0.0286009	0.331292	1	FALSE	1.3902	0.397798	6.30448	1.60079
PC aa C40:3	pasta_sw	0.0232019	0.327481	1	FALSE	1.3902	0.397798	6.30448	1.60079
PC aa C40:4	pasta_sw	0.032835	0.256844	1	FALSE	1.3902	0.397798	6.30448	1.60079
PC aa C40:5	pasta_sw	0.0136951	0.639856	1	FALSE	1.3902	0.397798	6.30448	1.60079
PC aa C40:6	pasta_sw	0.0419778	0.191042	1	FALSE	1.3902	0.397798	6.30448	1.60079
PC aa C42:0	pasta_sw	-0.0287932	0.244516	1	FALSE	1.3902	0.397798	6.30448	1.60079
PC aa C42:1	pasta_sw	0.007163	0.776418	1	FALSE	1.3902	0.397798	6.30448	1.60079
PC aa C42:2	pasta_sw	0.00337622	0.893416	1	FALSE	1.3902	0.397798	6.30448	1.60079
PC aa C42:4	pasta_sw	0.0194688	0.434678	1	FALSE	1.3902	0.397798	6.30448	1.60079
PC aa C42:5	pasta_sw	0.0448887	0.104256	1	FALSE	1.3902	0.397798	6.30448	1.60079
PC aa C42:6	pasta_sw	-0.0134009	0.605209	1	FALSE	1.3902	0.397798	6.30448	1.60079
PC ae C30:0	pasta_sw	-0.110723	0.000245743	1	FALSE	1.3902	0.397798	6.30448	1.60079
PC ae C30:1	pasta_sw	-0.146145	0.198854	1	FALSE	1.3902	0.397798	6.30448	1.60079
PC ae C30:2	pasta_sw	-0.0467665	0.0718613	1	FALSE	1.3902	0.397798	6.30448	1.60079
PC ae C32:1	pasta_sw	-0.0518814	0.0369205	1	FALSE	1.3902	0.397798	6.30448	1.60079
PC ae C32:2	pasta_sw	-0.0546616	0.0251596	1	FALSE	1.3902	0.397798	6.30448	1.60079
PC ae C34:0	pasta_sw	-0.080838	0.00686134	1	FALSE	1.3902	0.397798	6.30448	1.60079
PC ae C34:1	pasta_sw	-0.0411265	0.105546	1	FALSE	1.3902	0.397798	6.30448	1.60079
PC ae C34:2	pasta_sw	-0.0385911	0.177027	1	FALSE	1.3902	0.397798	6.30448	1.60079
PC ae C34:3	pasta_sw	-0.0666956	0.03245	1	FALSE	1.3902	0.397798	6.30448	1.60079
PC ae C36:0	pasta_sw	0.0246011	0.395977	1	FALSE	1.3902	0.397798	6.30448	1.60079
PC ae C36:1	pasta_sw	-0.0353906	0.189786	1	FALSE	1.3902	0.397798	6.30448	1.60079
PC ae C36:2	pasta_sw	-0.0569666	0.0407622	1	FALSE	1.3902	0.397798	6.30448	1.60079
PC ae C36:3	pasta_sw	-0.0373599	0.164584	1	FALSE	1.3902	0.397798	6.30448	1.60079
PC ae C36:4	pasta_sw	0.00509902	0.858096	1	FALSE	1.3902	0.397798	6.30448	1.60079
PC ae C36:5	pasta_sw	-0.0299059	0.321442	1	FALSE	1.3902	0.397798	6.30448	1.60079
PC ae C38:0	pasta_sw	-0.034236	0.245925	1	FALSE	1.3902	0.397798	6.30448	1.60079
PC ae C38:1	pasta_sw	0.336621	0.16196	1	FALSE	1.3902	0.397798	6.30448	1.60079
PC ae C38:2	pasta_sw	-0.0102108	0.757751	1	FALSE	1.3902	0.397798	6.30448	1.60079
PC ae C38:3	pasta_sw	-0.0279395	0.302062	1	FALSE	1.3902	0.397798	6.30448	1.60079
PC ae C38:4	pasta_sw	-0.0129433	0.608574	1	FALSE	1.3902	0.397798	6.30448	1.60079
PC ae C38:5	pasta_sw	-0.00502556	0.83942	1	FALSE	1.3902	0.397798	6.30448	1.60079
PC ae C38:6	pasta_sw	-0.0272801	0.320198	1	FALSE	1.3902	0.397798	6.30448	1.60079
PC ae C40:1	pasta_sw	-0.00345813	0.89874	1	FALSE	1.3902	0.397798	6.30448	1.60079
PC ae C40:2	pasta_sw	-0.0283391	0.265295	1	FALSE	1.3902	0.397798	6.30448	1.60079
PC ae C40:3	pasta_sw	-0.00735941	0.750123	1	FALSE	1.3902	0.397798	6.30448	1.60079
PC ae C40:4	pasta_sw	-0.0232418	0.326077	1	FALSE	1.3902	0.397798	6.30448	1.60079
PC ae C40:5	pasta_sw	-0.0247226	0.300358	1	FALSE	1.3902	0.397798	6.30448	1.60079
PC ae C40:6	pasta_sw	-0.0341943	0.18791	1	FALSE	1.3902	0.397798	6.30448	1.60079
PC ae C42:0	pasta_sw	0.0296133	0.0757004	1	FALSE	1.3902	0.397798	6.30448	1.60079
PC ae C42:1	pasta_sw	0.0263426	0.245667	1	FALSE	1.3902	0.397798	6.30448	1.60079
PC ae C42:2	pasta_sw	-0.0426331	0.100681	1	FALSE	1.3902	0.397798	6.30448	1.60079
PC ae C42:3	pasta_sw	-0.036417	0.136783	1	FALSE	1.3902	0.397798	6.30448	1.60079
PC ae C42:4	pasta_sw	-0.0516303	0.0523735	1	FALSE	1.3902	0.397798	6.30448	1.60079
PC ae C42:5	pasta_sw	-0.00882251	0.700417	1	FALSE	1.3902	0.397798	6.30448	1.60079
PC ae C44:3	pasta_sw	-0.0375763	0.172613	1	FALSE	1.3902	0.397798	6.30448	1.60079
PC ae C44:4	pasta_sw	-0.0258059	0.325165	1	FALSE	1.3902	0.397798	6.30448	1.60079
PC ae C44:5	pasta_sw	-0.0147979	0.591361	1	FALSE	1.3902	0.397798	6.30448	1.60079
PC ae C44:6	pasta_sw	-0.0195162	0.472909	1	FALSE	1.3902	0.397798	6.30448	1.60079
SM (OH) C14:1	pasta_sw	-0.0693187	0.0102659	1	FALSE	1.3902	0.397798	6.30448	1.60079
SM (OH) C16:1	pasta_sw	-0.0599242	0.0212935	1	FALSE	1.3902	0.397798	6.30448	1.60079
SM (OH) C22:1	pasta_sw	-0.0707575	0.00563032	1	FALSE	1.3902	0.397798	6.30448	1.60079
SM (OH) C22:2	pasta_sw	-0.0556422	0.0245147	1	FALSE	1.3902	0.397798	6.30448	1.60079
SM (OH) C24:1	pasta_sw	-0.0690353	0.0159631	1	FALSE	1.3902	0.397798	6.30448	1.60079
SM C16:0	pasta_sw	-0.0280618	0.172346	1	FALSE	1.3902	0.397798	6.30448	1.60079
SM C16:1	pasta_sw	-0.0100623	0.646619	1	FALSE	1.3902	0.397798	6.30448	1.60079
SM C18:0	pasta_sw	0.00176162	0.941626	1	FALSE	1.3902	0.397798	6.30448	1.60079
SM C18:1	pasta_sw	0.0301317	0.213411	1	FALSE	1.3902	0.397798	6.30448	1.60079
SM C20:2	pasta_sw	0.0843915	0.0596141	1	FALSE	1.3902	0.397798	6.30448	1.60079
SM C24:0	pasta_sw	-0.0431507	0.0649434	1	FALSE	1.3902	0.397798	6.30448	1.60079
SM C24:1	pasta_sw	0.031067	0.178787	1	FALSE	1.3902	0.397798	6.30448	1.60079
SM C26:0	pasta_sw	-0.0862959	0.0231069	1	FALSE	1.3902	0.397798	6.30448	1.60079
SM C26:1	pasta_sw	-0.0496899	0.178043	1	FALSE	1.3902	0.397798	6.30448	1.60079
ADMA	pastries_sw	0.00711224	0.792646	1	FALSE	1.02574	0.561109	9.00551	3.1718
Ala	pastries_sw	-0.00322657	0.870456	1	FALSE	1.02574	0.561109	9.00551	3.1718
alpha-AAA	pastries_sw	-0.246486	0.21341	1	FALSE	1.02574	0.561109	9.00551	3.1718
Arg	pastries_sw	0.0151872	0.354588	1	FALSE	1.02574	0.561109	9.00551	3.1718
Asn	pastries_sw	0.00636517	0.651595	1	FALSE	1.02574	0.561109	9.00551	3.1718
Asp	pastries_sw	-0.0287699	0.242429	1	FALSE	1.02574	0.561109	9.00551	3.1718
Cit	pastries_sw	0.0306865	0.142085	1	FALSE	1.02574	0.561109	9.00551	3.1718
Creatinine	pastries_sw	0.0150473	0.309731	1	FALSE	1.02574	0.561109	9.00551	3.1718
DOPA	pastries_sw	0.0100098	0.186546	1	FALSE	1.02574	0.561109	9.00551	3.1718
Gln	pastries_sw	0.0274718	0.0390908	1	FALSE	1.02574	0.561109	9.00551	3.1718
Glu	pastries_sw	-0.0614809	0.0584988	1	FALSE	1.02574	0.561109	9.00551	3.1718
Gly	pastries_sw	0.0357278	0.142656	1	FALSE	1.02574	0.561109	9.00551	3.1718
His	pastries_sw	-0.000298061	0.979338	1	FALSE	1.02574	0.561109	9.00551	3.1718
Histamine	pastries_sw	0.0305208	0.340452	1	FALSE	1.02574	0.561109	9.00551	3.1718
Ile	pastries_sw	-0.0108151	0.538047	1	FALSE	1.02574	0.561109	9.00551	3.1718
Kynurenine	pastries_sw	-0.00805959	0.728945	1	FALSE	1.02574	0.561109	9.00551	3.1718
Leu	pastries_sw	-0.013406	0.37772	1	FALSE	1.02574	0.561109	9.00551	3.1718
Lys	pastries_sw	0.0161343	0.327617	1	FALSE	1.02574	0.561109	9.00551	3.1718
Met	pastries_sw	0.0168794	0.25636	1	FALSE	1.02574	0.561109	9.00551	3.1718
Met-SO	pastries_sw	-0.201385	0.394466	1	FALSE	1.02574	0.561109	9.00551	3.1718
Orn	pastries_sw	0.0307468	0.166087	1	FALSE	1.02574	0.561109	9.00551	3.1718
Phe	pastries_sw	-0.00247486	0.846458	1	FALSE	1.02574	0.561109	9.00551	3.1718
Pro	pastries_sw	-0.0057411	0.828354	1	FALSE	1.02574	0.561109	9.00551	3.1718
Putrescine	pastries_sw	0.00254877	0.931623	1	FALSE	1.02574	0.561109	9.00551	3.1718
Sarcosine	pastries_sw	-0.10543	0.00081575	1	FALSE	1.02574	0.561109	9.00551	3.1718
SDMA	pastries_sw	0.0461369	0.0295054	1	FALSE	1.02574	0.561109	9.00551	3.1718
Ser	pastries_sw	0.017232	0.272768	1	FALSE	1.02574	0.561109	9.00551	3.1718
Serotonin	pastries_sw	7.12157e-05	0.998961	1	FALSE	1.02574	0.561109	9.00551	3.1718
Spermidine	pastries_sw	0.0267818	0.107979	1	FALSE	1.02574	0.561109	9.00551	3.1718
Spermine	pastries_sw	0.0174589	0.294194	1	FALSE	1.02574	0.561109	9.00551	3.1718
t4-OH-Pro	pastries_sw	-0.0898996	0.00928944	1	FALSE	1.02574	0.561109	9.00551	3.1718
Taurine	pastries_sw	-0.0209806	0.227978	1	FALSE	1.02574	0.561109	9.00551	3.1718
Thr	pastries_sw	0.0119377	0.543221	1	FALSE	1.02574	0.561109	9.00551	3.1718
Trp	pastries_sw	0.0131608	0.35058	1	FALSE	1.02574	0.561109	9.00551	3.1718
Tyr	pastries_sw	-0.0133614	0.474217	1	FALSE	1.02574	0.561109	9.00551	3.1718
Val	pastries_sw	-0.0200219	0.207509	1	FALSE	1.02574	0.561109	9.00551	3.1718
C0	pastries_sw	-0.00248215	0.897634	1	FALSE	1.02574	0.561109	9.00551	3.1718
C10	pastries_sw	0.0256955	0.455283	1	FALSE	1.02574	0.561109	9.00551	3.1718
C10:1	pastries_sw	0.00824749	0.742409	1	FALSE	1.02574	0.561109	9.00551	3.1718
C10:2	pastries_sw	-0.00436349	0.773984	1	FALSE	1.02574	0.561109	9.00551	3.1718
C12	pastries_sw	0.0318455	0.202805	1	FALSE	1.02574	0.561109	9.00551	3.1718
C12-DC	pastries_sw	-0.00823598	0.365612	1	FALSE	1.02574	0.561109	9.00551	3.1718
C12:1	pastries_sw	0.0192107	0.424367	1	FALSE	1.02574	0.561109	9.00551	3.1718
C14	pastries_sw	0.037722	0.0474197	1	FALSE	1.02574	0.561109	9.00551	3.1718
C14:1	pastries_sw	0.0249995	0.481944	1	FALSE	1.02574	0.561109	9.00551	3.1718
C14:1-OH	pastries_sw	0.000248392	0.988736	1	FALSE	1.02574	0.561109	9.00551	3.1718
C14:2	pastries_sw	0.0506566	0.124256	1	FALSE	1.02574	0.561109	9.00551	3.1718
C14:2-OH	pastries_sw	0.0338856	0.150047	1	FALSE	1.02574	0.561109	9.00551	3.1718
C16	pastries_sw	0.0435228	0.0312469	1	FALSE	1.02574	0.561109	9.00551	3.1718
C16-OH	pastries_sw	-0.0199161	0.196616	1	FALSE	1.02574	0.561109	9.00551	3.1718
C16:1	pastries_sw	0.00283867	0.883464	1	FALSE	1.02574	0.561109	9.00551	3.1718
C16:1-OH	pastries_sw	-0.00954306	0.673374	1	FALSE	1.02574	0.561109	9.00551	3.1718
C18	pastries_sw	0.0561108	0.0103798	1	FALSE	1.02574	0.561109	9.00551	3.1718
C18:1	pastries_sw	-0.00999522	0.647357	1	FALSE	1.02574	0.561109	9.00551	3.1718
C2	pastries_sw	-0.0226184	0.461976	1	FALSE	1.02574	0.561109	9.00551	3.1718
C3	pastries_sw	-0.0271295	0.305879	1	FALSE	1.02574	0.561109	9.00551	3.1718
C3-DC (C4-OH)	pastries_sw	-0.055587	0.0587822	1	FALSE	1.02574	0.561109	9.00551	3.1718
C3:1	pastries_sw	0.0137532	0.56971	1	FALSE	1.02574	0.561109	9.00551	3.1718
C4	pastries_sw	-0.0336242	0.319627	1	FALSE	1.02574	0.561109	9.00551	3.1718
C4:1	pastries_sw	-0.014289	0.433304	1	FALSE	1.02574	0.561109	9.00551	3.1718
C5	pastries_sw	8.98159e-05	0.997233	1	FALSE	1.02574	0.561109	9.00551	3.1718
C5-DC (C6-OH)	pastries_sw	0.00379777	0.865188	1	FALSE	1.02574	0.561109	9.00551	3.1718
C5-M-DC	pastries_sw	0.00617593	0.725226	1	FALSE	1.02574	0.561109	9.00551	3.1718
C5-OH (C3-DC-M)	pastries_sw	0.00237961	0.881129	1	FALSE	1.02574	0.561109	9.00551	3.1718
C5:1	pastries_sw	-0.0171125	0.380494	1	FALSE	1.02574	0.561109	9.00551	3.1718
C5:1-DC	pastries_sw	0.0257676	0.168339	1	FALSE	1.02574	0.561109	9.00551	3.1718
C6 (C4:1-DC)	pastries_sw	-0.00449192	0.860002	1	FALSE	1.02574	0.561109	9.00551	3.1718
C6:1	pastries_sw	0.0246056	0.208357	1	FALSE	1.02574	0.561109	9.00551	3.1718
C8	pastries_sw	0.00227338	0.941762	1	FALSE	1.02574	0.561109	9.00551	3.1718
C9	pastries_sw	-0.00595178	0.789623	1	FALSE	1.02574	0.561109	9.00551	3.1718
H1	pastries_sw	-0.0225368	0.0611726	1	FALSE	1.02574	0.561109	9.00551	3.1718
lysoPC a C14:0	pastries_sw	0.00767485	0.42717	1	FALSE	1.02574	0.561109	9.00551	3.1718
lysoPC a C16:0	pastries_sw	0.0247275	0.220204	1	FALSE	1.02574	0.561109	9.00551	3.1718
lysoPC a C16:1	pastries_sw	0.020144	0.471048	1	FALSE	1.02574	0.561109	9.00551	3.1718
lysoPC a C17:0	pastries_sw	-0.00710574	0.81332	1	FALSE	1.02574	0.561109	9.00551	3.1718
lysoPC a C18:0	pastries_sw	0.0296919	0.262887	1	FALSE	1.02574	0.561109	9.00551	3.1718
lysoPC a C18:1	pastries_sw	-0.00703297	0.807645	1	FALSE	1.02574	0.561109	9.00551	3.1718
lysoPC a C18:2	pastries_sw	0.0185537	0.567917	1	FALSE	1.02574	0.561109	9.00551	3.1718
lysoPC a C20:3	pastries_sw	0.0132846	0.637892	1	FALSE	1.02574	0.561109	9.00551	3.1718
lysoPC a C20:4	pastries_sw	-0.0118618	0.661043	1	FALSE	1.02574	0.561109	9.00551	3.1718
lysoPC a C24:0	pastries_sw	0.0163761	0.46836	1	FALSE	1.02574	0.561109	9.00551	3.1718
lysoPC a C26:0	pastries_sw	-0.0423438	0.128398	1	FALSE	1.02574	0.561109	9.00551	3.1718
lysoPC a C26:1	pastries_sw	0.00623498	0.794071	1	FALSE	1.02574	0.561109	9.00551	3.1718
lysoPC a C28:0	pastries_sw	0.0177534	0.477812	1	FALSE	1.02574	0.561109	9.00551	3.1718
lysoPC a C28:1	pastries_sw	0.0256064	0.347717	1	FALSE	1.02574	0.561109	9.00551	3.1718
PC aa C24:0	pastries_sw	-0.015598	0.703588	1	FALSE	1.02574	0.561109	9.00551	3.1718
PC aa C26:0	pastries_sw	0.0141544	0.329852	1	FALSE	1.02574	0.561109	9.00551	3.1718
PC aa C28:1	pastries_sw	0.0279096	0.294053	1	FALSE	1.02574	0.561109	9.00551	3.1718
PC aa C30:0	pastries_sw	0.0302336	0.353887	1	FALSE	1.02574	0.561109	9.00551	3.1718
PC aa C30:2	pastries_sw	-0.0717159	0.79841	1	FALSE	1.02574	0.561109	9.00551	3.1718
PC aa C32:0	pastries_sw	0.00368177	0.87286	1	FALSE	1.02574	0.561109	9.00551	3.1718
PC aa C32:1	pastries_sw	-0.00435002	0.925594	1	FALSE	1.02574	0.561109	9.00551	3.1718
PC aa C32:2	pastries_sw	0.0159263	0.690298	1	FALSE	1.02574	0.561109	9.00551	3.1718
PC aa C32:3	pastries_sw	-0.0363927	0.177673	1	FALSE	1.02574	0.561109	9.00551	3.1718
PC aa C34:1	pastries_sw	-0.00722853	0.807335	1	FALSE	1.02574	0.561109	9.00551	3.1718
PC aa C34:2	pastries_sw	0.00445947	0.856418	1	FALSE	1.02574	0.561109	9.00551	3.1718
PC aa C34:3	pastries_sw	-0.0249049	0.429261	1	FALSE	1.02574	0.561109	9.00551	3.1718
PC aa C34:4	pastries_sw	-0.0451468	0.23101	1	FALSE	1.02574	0.561109	9.00551	3.1718
PC aa C36:0	pastries_sw	-0.0692936	0.0271797	1	FALSE	1.02574	0.561109	9.00551	3.1718
PC aa C36:1	pastries_sw	-0.0150331	0.602699	1	FALSE	1.02574	0.561109	9.00551	3.1718
PC aa C36:2	pastries_sw	-0.00197812	0.935004	1	FALSE	1.02574	0.561109	9.00551	3.1718
PC aa C36:3	pastries_sw	-0.00959055	0.716595	1	FALSE	1.02574	0.561109	9.00551	3.1718
PC aa C36:4	pastries_sw	-0.0287608	0.30378	1	FALSE	1.02574	0.561109	9.00551	3.1718
PC aa C36:5	pastries_sw	-0.117982	0.0028862	1	FALSE	1.02574	0.561109	9.00551	3.1718
PC aa C36:6	pastries_sw	-0.0949976	0.00987034	1	FALSE	1.02574	0.561109	9.00551	3.1718
PC aa C38:0	pastries_sw	-0.0738738	0.00784602	1	FALSE	1.02574	0.561109	9.00551	3.1718
PC aa C38:1	pastries_sw	-0.296297	0.0356047	1	FALSE	1.02574	0.561109	9.00551	3.1718
PC aa C38:3	pastries_sw	0.00857094	0.76834	1	FALSE	1.02574	0.561109	9.00551	3.1718
PC aa C38:4	pastries_sw	-0.0151018	0.587363	1	FALSE	1.02574	0.561109	9.00551	3.1718
PC aa C38:5	pastries_sw	-0.0397526	0.129533	1	FALSE	1.02574	0.561109	9.00551	3.1718
PC aa C38:6	pastries_sw	-0.0488795	0.110142	1	FALSE	1.02574	0.561109	9.00551	3.1718
PC aa C40:1	pastries_sw	-0.00462664	0.817158	1	FALSE	1.02574	0.561109	9.00551	3.1718
PC aa C40:2	pastries_sw	-0.0124559	0.665605	1	FALSE	1.02574	0.561109	9.00551	3.1718
PC aa C40:3	pastries_sw	-0.0370271	0.110122	1	FALSE	1.02574	0.561109	9.00551	3.1718
PC aa C40:4	pastries_sw	-0.00143987	0.959529	1	FALSE	1.02574	0.561109	9.00551	3.1718
PC aa C40:5	pastries_sw	-0.000208345	0.994197	1	FALSE	1.02574	0.561109	9.00551	3.1718
PC aa C40:6	pastries_sw	-0.0529967	0.0915827	1	FALSE	1.02574	0.561109	9.00551	3.1718
PC aa C42:0	pastries_sw	-0.00508927	0.833479	1	FALSE	1.02574	0.561109	9.00551	3.1718
PC aa C42:1	pastries_sw	-0.0103111	0.676023	1	FALSE	1.02574	0.561109	9.00551	3.1718
PC aa C42:2	pastries_sw	-0.0196008	0.426811	1	FALSE	1.02574	0.561109	9.00551	3.1718
PC aa C42:4	pastries_sw	-0.00865821	0.722546	1	FALSE	1.02574	0.561109	9.00551	3.1718
PC aa C42:5	pastries_sw	-0.0312116	0.248354	1	FALSE	1.02574	0.561109	9.00551	3.1718
PC aa C42:6	pastries_sw	-0.0458337	0.0706165	1	FALSE	1.02574	0.561109	9.00551	3.1718
PC ae C30:0	pastries_sw	0.0668233	0.0235919	1	FALSE	1.02574	0.561109	9.00551	3.1718
PC ae C30:1	pastries_sw	0.153706	0.167347	1	FALSE	1.02574	0.561109	9.00551	3.1718
PC ae C30:2	pastries_sw	-0.000148808	0.99533	1	FALSE	1.02574	0.561109	9.00551	3.1718
PC ae C32:1	pastries_sw	0.034642	0.154904	1	FALSE	1.02574	0.561109	9.00551	3.1718
PC ae C32:2	pastries_sw	-0.00540283	0.821312	1	FALSE	1.02574	0.561109	9.00551	3.1718
PC ae C34:0	pastries_sw	-0.0179187	0.540604	1	FALSE	1.02574	0.561109	9.00551	3.1718
PC ae C34:1	pastries_sw	-0.00124694	0.960036	1	FALSE	1.02574	0.561109	9.00551	3.1718
PC ae C34:2	pastries_sw	0.0137341	0.623412	1	FALSE	1.02574	0.561109	9.00551	3.1718
PC ae C34:3	pastries_sw	0.0286935	0.346983	1	FALSE	1.02574	0.561109	9.00551	3.1718
PC ae C36:0	pastries_sw	-0.0331908	0.242027	1	FALSE	1.02574	0.561109	9.00551	3.1718
PC ae C36:1	pastries_sw	-0.0146665	0.578894	1	FALSE	1.02574	0.561109	9.00551	3.1718
PC ae C36:2	pastries_sw	-0.0117479	0.666368	1	FALSE	1.02574	0.561109	9.00551	3.1718
PC ae C36:3	pastries_sw	0.0112816	0.668085	1	FALSE	1.02574	0.561109	9.00551	3.1718
PC ae C36:4	pastries_sw	-0.0195686	0.484131	1	FALSE	1.02574	0.561109	9.00551	3.1718
PC ae C36:5	pastries_sw	-0.0363692	0.218169	1	FALSE	1.02574	0.561109	9.00551	3.1718
PC ae C38:0	pastries_sw	-0.0772151	0.00750584	1	FALSE	1.02574	0.561109	9.00551	3.1718
PC ae C38:1	pastries_sw	-0.173072	0.463133	1	FALSE	1.02574	0.561109	9.00551	3.1718
PC ae C38:2	pastries_sw	-0.020148	0.533437	1	FALSE	1.02574	0.561109	9.00551	3.1718
PC ae C38:3	pastries_sw	-0.00149915	0.954925	1	FALSE	1.02574	0.561109	9.00551	3.1718
PC ae C38:4	pastries_sw	0.0121583	0.623188	1	FALSE	1.02574	0.561109	9.00551	3.1718
PC ae C38:5	pastries_sw	-0.0323312	0.183555	1	FALSE	1.02574	0.561109	9.00551	3.1718
PC ae C38:6	pastries_sw	-0.0629355	0.0192365	1	FALSE	1.02574	0.561109	9.00551	3.1718
PC ae C40:1	pastries_sw	-0.0261352	0.32605	1	FALSE	1.02574	0.561109	9.00551	3.1718
PC ae C40:2	pastries_sw	-0.0650934	0.0089217	1	FALSE	1.02574	0.561109	9.00551	3.1718
PC ae C40:3	pastries_sw	0.00542848	0.810494	1	FALSE	1.02574	0.561109	9.00551	3.1718
PC ae C40:4	pastries_sw	0.049085	0.0340479	1	FALSE	1.02574	0.561109	9.00551	3.1718
PC ae C40:5	pastries_sw	-0.00105994	0.963854	1	FALSE	1.02574	0.561109	9.00551	3.1718
PC ae C40:6	pastries_sw	-0.0387384	0.12757	1	FALSE	1.02574	0.561109	9.00551	3.1718
PC ae C42:0	pastries_sw	-0.0306383	0.0605972	1	FALSE	1.02574	0.561109	9.00551	3.1718
PC ae C42:1	pastries_sw	-0.0189507	0.393675	1	FALSE	1.02574	0.561109	9.00551	3.1718
PC ae C42:2	pastries_sw	-0.0139106	0.583982	1	FALSE	1.02574	0.561109	9.00551	3.1718
PC ae C42:3	pastries_sw	-0.00135949	0.954775	1	FALSE	1.02574	0.561109	9.00551	3.1718
PC ae C42:4	pastries_sw	0.065008	0.0125214	1	FALSE	1.02574	0.561109	9.00551	3.1718
PC ae C42:5	pastries_sw	0.0332497	0.13851	1	FALSE	1.02574	0.561109	9.00551	3.1718
PC ae C44:3	pastries_sw	0.00633214	0.814308	1	FALSE	1.02574	0.561109	9.00551	3.1718
PC ae C44:4	pastries_sw	0.0349399	0.173192	1	FALSE	1.02574	0.561109	9.00551	3.1718
PC ae C44:5	pastries_sw	0.0301304	0.264349	1	FALSE	1.02574	0.561109	9.00551	3.1718
PC ae C44:6	pastries_sw	0.0210683	0.428351	1	FALSE	1.02574	0.561109	9.00551	3.1718
SM (OH) C14:1	pastries_sw	0.0217941	0.410031	1	FALSE	1.02574	0.561109	9.00551	3.1718
SM (OH) C16:1	pastries_sw	-0.00119128	0.962717	1	FALSE	1.02574	0.561109	9.00551	3.1718
SM (OH) C22:1	pastries_sw	0.00176757	0.943757	1	FALSE	1.02574	0.561109	9.00551	3.1718
SM (OH) C22:2	pastries_sw	0.0156333	0.5189	1	FALSE	1.02574	0.561109	9.00551	3.1718
SM (OH) C24:1	pastries_sw	-0.0184553	0.511398	1	FALSE	1.02574	0.561109	9.00551	3.1718
SM C16:0	pastries_sw	0.0266331	0.185657	1	FALSE	1.02574	0.561109	9.00551	3.1718
SM C16:1	pastries_sw	0.02248	0.295889	1	FALSE	1.02574	0.561109	9.00551	3.1718
SM C18:0	pastries_sw	0.0218605	0.353521	1	FALSE	1.02574	0.561109	9.00551	3.1718
SM C18:1	pastries_sw	0.020115	0.396352	1	FALSE	1.02574	0.561109	9.00551	3.1718
SM C20:2	pastries_sw	0.00946959	0.829167	1	FALSE	1.02574	0.561109	9.00551	3.1718
SM C24:0	pastries_sw	0.0284645	0.213795	1	FALSE	1.02574	0.561109	9.00551	3.1718
SM C24:1	pastries_sw	-0.0300182	0.185296	1	FALSE	1.02574	0.561109	9.00551	3.1718
SM C26:0	pastries_sw	-0.0393606	0.289791	1	FALSE	1.02574	0.561109	9.00551	3.1718
SM C26:1	pastries_sw	-0.0804601	0.0259707	1	FALSE	1.02574	0.561109	9.00551	3.1718
ADMA	rice_sw	-0.0130177	0.628133	1	FALSE	0.423858	0.188074	2.64569	0.920388
Ala	rice_sw	0.0343398	0.0802354	1	FALSE	0.423858	0.188074	2.64569	0.920388
alpha-AAA	rice_sw	0.135508	0.490704	1	FALSE	0.423858	0.188074	2.64569	0.920388
Arg	rice_sw	0.012558	0.441175	1	FALSE	0.423858	0.188074	2.64569	0.920388
Asn	rice_sw	0.00483415	0.729786	1	FALSE	0.423858	0.188074	2.64569	0.920388
Asp	rice_sw	0.0156545	0.521612	1	FALSE	0.423858	0.188074	2.64569	0.920388
Cit	rice_sw	0.0238393	0.250343	1	FALSE	0.423858	0.188074	2.64569	0.920388
Creatinine	rice_sw	-0.0254472	0.0835914	1	FALSE	0.423858	0.188074	2.64569	0.920388
DOPA	rice_sw	0.00469921	0.531567	1	FALSE	0.423858	0.188074	2.64569	0.920388
Gln	rice_sw	0.0188931	0.152861	1	FALSE	0.423858	0.188074	2.64569	0.920388
Glu	rice_sw	-0.00452641	0.888392	1	FALSE	0.423858	0.188074	2.64569	0.920388
Gly	rice_sw	0.00998526	0.679883	1	FALSE	0.423858	0.188074	2.64569	0.920388
His	rice_sw	0.0071812	0.529561	1	FALSE	0.423858	0.188074	2.64569	0.920388
Histamine	rice_sw	-0.011297	0.722481	1	FALSE	0.423858	0.188074	2.64569	0.920388
Ile	rice_sw	0.0041654	0.811222	1	FALSE	0.423858	0.188074	2.64569	0.920388
Kynurenine	rice_sw	-0.0185165	0.422165	1	FALSE	0.423858	0.188074	2.64569	0.920388
Leu	rice_sw	-0.00519975	0.730452	1	FALSE	0.423858	0.188074	2.64569	0.920388
Lys	rice_sw	-0.0086947	0.59515	1	FALSE	0.423858	0.188074	2.64569	0.920388
Met	rice_sw	-0.00219105	0.882047	1	FALSE	0.423858	0.188074	2.64569	0.920388
Met-SO	rice_sw	-0.347576	0.138409	1	FALSE	0.423858	0.188074	2.64569	0.920388
Orn	rice_sw	0.021807	0.322168	1	FALSE	0.423858	0.188074	2.64569	0.920388
Phe	rice_sw	-0.00690411	0.586426	1	FALSE	0.423858	0.188074	2.64569	0.920388
Pro	rice_sw	0.0372942	0.155992	1	FALSE	0.423858	0.188074	2.64569	0.920388
Putrescine	rice_sw	0.0173379	0.556214	1	FALSE	0.423858	0.188074	2.64569	0.920388
Sarcosine	rice_sw	0.00524218	0.866301	1	FALSE	0.423858	0.188074	2.64569	0.920388
SDMA	rice_sw	0.00869199	0.679633	1	FALSE	0.423858	0.188074	2.64569	0.920388
Ser	rice_sw	0.00567569	0.715981	1	FALSE	0.423858	0.188074	2.64569	0.920388
Serotonin	rice_sw	0.0731219	0.177264	1	FALSE	0.423858	0.188074	2.64569	0.920388
Spermidine	rice_sw	-0.00352026	0.831494	1	FALSE	0.423858	0.188074	2.64569	0.920388
Spermine	rice_sw	-0.000994736	0.952028	1	FALSE	0.423858	0.188074	2.64569	0.920388
t4-OH-Pro	rice_sw	-0.042859	0.21166	1	FALSE	0.423858	0.188074	2.64569	0.920388
Taurine	rice_sw	0.00808161	0.639842	1	FALSE	0.423858	0.188074	2.64569	0.920388
Thr	rice_sw	0.0167199	0.390889	1	FALSE	0.423858	0.188074	2.64569	0.920388
Trp	rice_sw	0.0054462	0.697393	1	FALSE	0.423858	0.188074	2.64569	0.920388
Tyr	rice_sw	-0.00688547	0.71036	1	FALSE	0.423858	0.188074	2.64569	0.920388
Val	rice_sw	0.00142031	0.928239	1	FALSE	0.423858	0.188074	2.64569	0.920388
C0	rice_sw	-0.0326245	0.0885682	1	FALSE	0.423858	0.188074	2.64569	0.920388
C10	rice_sw	-0.02474	0.468994	1	FALSE	0.423858	0.188074	2.64569	0.920388
C10:1	rice_sw	0.00144703	0.953638	1	FALSE	0.423858	0.188074	2.64569	0.920388
C10:2	rice_sw	0.01231	0.414456	1	FALSE	0.423858	0.188074	2.64569	0.920388
C12	rice_sw	-0.0282479	0.254983	1	FALSE	0.423858	0.188074	2.64569	0.920388
C12-DC	rice_sw	-0.00843048	0.350368	1	FALSE	0.423858	0.188074	2.64569	0.920388
C12:1	rice_sw	-0.0314731	0.186972	1	FALSE	0.423858	0.188074	2.64569	0.920388
C14	rice_sw	-0.00308003	0.87044	1	FALSE	0.423858	0.188074	2.64569	0.920388
C14:1	rice_sw	0.0248098	0.481459	1	FALSE	0.423858	0.188074	2.64569	0.920388
C14:1-OH	rice_sw	0.0142937	0.413112	1	FALSE	0.423858	0.188074	2.64569	0.920388
C14:2	rice_sw	0.0478195	0.143618	1	FALSE	0.423858	0.188074	2.64569	0.920388
C14:2-OH	rice_sw	0.0319511	0.171432	1	FALSE	0.423858	0.188074	2.64569	0.920388
C16	rice_sw	-0.0192655	0.336848	1	FALSE	0.423858	0.188074	2.64569	0.920388
C16-OH	rice_sw	0.0347398	0.0230405	1	FALSE	0.423858	0.188074	2.64569	0.920388
C16:1	rice_sw	-0.00580379	0.762732	1	FALSE	0.423858	0.188074	2.64569	0.920388
C16:1-OH	rice_sw	0.00656986	0.77013	1	FALSE	0.423858	0.188074	2.64569	0.920388
C18	rice_sw	-0.0291246	0.180301	1	FALSE	0.423858	0.188074	2.64569	0.920388
C18:1	rice_sw	0.0114795	0.596366	1	FALSE	0.423858	0.188074	2.64569	0.920388
C2	rice_sw	0.0176806	0.562285	1	FALSE	0.423858	0.188074	2.64569	0.920388
C3	rice_sw	0.0138569	0.597923	1	FALSE	0.423858	0.188074	2.64569	0.920388
C3-DC (C4-OH)	rice_sw	0.0144344	0.621612	1	FALSE	0.423858	0.188074	2.64569	0.920388
C3:1	rice_sw	0.0202614	0.399294	1	FALSE	0.423858	0.188074	2.64569	0.920388
C4	rice_sw	-0.0413039	0.218011	1	FALSE	0.423858	0.188074	2.64569	0.920388
C4:1	rice_sw	-0.0230599	0.202876	1	FALSE	0.423858	0.188074	2.64569	0.920388
C5	rice_sw	-0.0439778	0.086859	1	FALSE	0.423858	0.188074	2.64569	0.920388
C5-DC (C6-OH)	rice_sw	0.0178592	0.421053	1	FALSE	0.423858	0.188074	2.64569	0.920388
C5-M-DC	rice_sw	0.0136843	0.432669	1	FALSE	0.423858	0.188074	2.64569	0.920388
C5-OH (C3-DC-M)	rice_sw	0.015817	0.316827	1	FALSE	0.423858	0.188074	2.64569	0.920388
C5:1	rice_sw	-0.00413448	0.830905	1	FALSE	0.423858	0.188074	2.64569	0.920388
C5:1-DC	rice_sw	0.00676155	0.71576	1	FALSE	0.423858	0.188074	2.64569	0.920388
C6 (C4:1-DC)	rice_sw	-0.0171683	0.496738	1	FALSE	0.423858	0.188074	2.64569	0.920388
C6:1	rice_sw	0.0159154	0.411973	1	FALSE	0.423858	0.188074	2.64569	0.920388
C8	rice_sw	-0.0160151	0.6041	1	FALSE	0.423858	0.188074	2.64569	0.920388
C9	rice_sw	0.0191566	0.387373	1	FALSE	0.423858	0.188074	2.64569	0.920388
H1	rice_sw	-0.0133417	0.263335	1	FALSE	0.423858	0.188074	2.64569	0.920388
lysoPC a C14:0	rice_sw	-0.0034302	0.720309	1	FALSE	0.423858	0.188074	2.64569	0.920388
lysoPC a C16:0	rice_sw	0.0338977	0.089991	1	FALSE	0.423858	0.188074	2.64569	0.920388
lysoPC a C16:1	rice_sw	0.0286946	0.300361	1	FALSE	0.423858	0.188074	2.64569	0.920388
lysoPC a C17:0	rice_sw	0.0217601	0.465528	1	FALSE	0.423858	0.188074	2.64569	0.920388
lysoPC a C18:0	rice_sw	0.0387723	0.140589	1	FALSE	0.423858	0.188074	2.64569	0.920388
lysoPC a C18:1	rice_sw	0.0432901	0.130614	1	FALSE	0.423858	0.188074	2.64569	0.920388
lysoPC a C18:2	rice_sw	0.0305607	0.342919	1	FALSE	0.423858	0.188074	2.64569	0.920388
lysoPC a C20:3	rice_sw	0.0252248	0.367396	1	FALSE	0.423858	0.188074	2.64569	0.920388
lysoPC a C20:4	rice_sw	-0.000686775	0.979601	1	FALSE	0.423858	0.188074	2.64569	0.920388
lysoPC a C24:0	rice_sw	0.00796585	0.722148	1	FALSE	0.423858	0.188074	2.64569	0.920388
lysoPC a C26:0	rice_sw	-0.0473537	0.0866493	1	FALSE	0.423858	0.188074	2.64569	0.920388
lysoPC a C26:1	rice_sw	-0.0449033	0.0581502	1	FALSE	0.423858	0.188074	2.64569	0.920388
lysoPC a C28:0	rice_sw	-0.0245373	0.322679	1	FALSE	0.423858	0.188074	2.64569	0.920388
lysoPC a C28:1	rice_sw	-0.0408338	0.130401	1	FALSE	0.423858	0.188074	2.64569	0.920388
PC aa C24:0	rice_sw	-0.0476154	0.241762	1	FALSE	0.423858	0.188074	2.64569	0.920388
PC aa C26:0	rice_sw	-0.0310057	0.0314347	1	FALSE	0.423858	0.188074	2.64569	0.920388
PC aa C28:1	rice_sw	-0.0522675	0.0474931	1	FALSE	0.423858	0.188074	2.64569	0.920388
PC aa C30:0	rice_sw	-0.0374275	0.247179	1	FALSE	0.423858	0.188074	2.64569	0.920388
PC aa C30:2	rice_sw	-0.293627	0.291858	1	FALSE	0.423858	0.188074	2.64569	0.920388
PC aa C32:0	rice_sw	-0.0114754	0.615113	1	FALSE	0.423858	0.188074	2.64569	0.920388
PC aa C32:1	rice_sw	0.00640955	0.889657	1	FALSE	0.423858	0.188074	2.64569	0.920388
PC aa C32:2	rice_sw	-0.0182896	0.64477	1	FALSE	0.423858	0.188074	2.64569	0.920388
PC aa C32:3	rice_sw	-0.00255471	0.924089	1	FALSE	0.423858	0.188074	2.64569	0.920388
PC aa C34:1	rice_sw	0.0156237	0.594993	1	FALSE	0.423858	0.188074	2.64569	0.920388
PC aa C34:2	rice_sw	0.00327424	0.893539	1	FALSE	0.423858	0.188074	2.64569	0.920388
PC aa C34:3	rice_sw	0.0288843	0.355457	1	FALSE	0.423858	0.188074	2.64569	0.920388
PC aa C34:4	rice_sw	-0.0368399	0.325169	1	FALSE	0.423858	0.188074	2.64569	0.920388
PC aa C36:0	rice_sw	-0.0339232	0.275878	1	FALSE	0.423858	0.188074	2.64569	0.920388
PC aa C36:1	rice_sw	0.00123911	0.96551	1	FALSE	0.423858	0.188074	2.64569	0.920388
PC aa C36:2	rice_sw	0.0143112	0.552712	1	FALSE	0.423858	0.188074	2.64569	0.920388
PC aa C36:3	rice_sw	0.0193662	0.460262	1	FALSE	0.423858	0.188074	2.64569	0.920388
PC aa C36:4	rice_sw	-0.0156942	0.572026	1	FALSE	0.423858	0.188074	2.64569	0.920388
PC aa C36:5	rice_sw	-0.00826526	0.833522	1	FALSE	0.423858	0.188074	2.64569	0.920388
PC aa C36:6	rice_sw	0.00311126	0.932233	1	FALSE	0.423858	0.188074	2.64569	0.920388
PC aa C38:0	rice_sw	0.0097046	0.725035	1	FALSE	0.423858	0.188074	2.64569	0.920388
PC aa C38:1	rice_sw	0.0460647	0.742216	1	FALSE	0.423858	0.188074	2.64569	0.920388
PC aa C38:3	rice_sw	0.00805253	0.780575	1	FALSE	0.423858	0.188074	2.64569	0.920388
PC aa C38:4	rice_sw	-0.0137994	0.617627	1	FALSE	0.423858	0.188074	2.64569	0.920388
PC aa C38:5	rice_sw	0.00541682	0.835249	1	FALSE	0.423858	0.188074	2.64569	0.920388
PC aa C38:6	rice_sw	0.0356735	0.240221	1	FALSE	0.423858	0.188074	2.64569	0.920388
PC aa C40:1	rice_sw	0.00683504	0.73084	1	FALSE	0.423858	0.188074	2.64569	0.920388
PC aa C40:2	rice_sw	-0.000146327	0.995919	1	FALSE	0.423858	0.188074	2.64569	0.920388
PC aa C40:3	rice_sw	0.0176931	0.441944	1	FALSE	0.423858	0.188074	2.64569	0.920388
PC aa C40:4	rice_sw	-0.00621541	0.825433	1	FALSE	0.423858	0.188074	2.64569	0.920388
PC aa C40:5	rice_sw	0.0317529	0.26439	1	FALSE	0.423858	0.188074	2.64569	0.920388
PC aa C40:6	rice_sw	0.0543211	0.0816723	1	FALSE	0.423858	0.188074	2.64569	0.920388
PC aa C42:0	rice_sw	0.0359971	0.133986	1	FALSE	0.423858	0.188074	2.64569	0.920388
PC aa C42:1	rice_sw	0.000869324	0.971681	1	FALSE	0.423858	0.188074	2.64569	0.920388
PC aa C42:2	rice_sw	0.0533786	0.0290613	1	FALSE	0.423858	0.188074	2.64569	0.920388
PC aa C42:4	rice_sw	-0.000728011	0.976	1	FALSE	0.423858	0.188074	2.64569	0.920388
PC aa C42:5	rice_sw	0.0125481	0.640207	1	FALSE	0.423858	0.188074	2.64569	0.920388
PC aa C42:6	rice_sw	0.0393297	0.117972	1	FALSE	0.423858	0.188074	2.64569	0.920388
PC ae C30:0	rice_sw	-0.0828424	0.00464393	1	FALSE	0.423858	0.188074	2.64569	0.920388
PC ae C30:1	rice_sw	-0.0838631	0.447692	1	FALSE	0.423858	0.188074	2.64569	0.920388
PC ae C30:2	rice_sw	-0.0412924	0.101744	1	FALSE	0.423858	0.188074	2.64569	0.920388
PC ae C32:1	rice_sw	-0.0358674	0.137565	1	FALSE	0.423858	0.188074	2.64569	0.920388
PC ae C32:2	rice_sw	-0.0347999	0.142195	1	FALSE	0.423858	0.188074	2.64569	0.920388
PC ae C34:0	rice_sw	-0.0596711	0.0397472	1	FALSE	0.423858	0.188074	2.64569	0.920388
PC ae C34:1	rice_sw	-0.0152405	0.537044	1	FALSE	0.423858	0.188074	2.64569	0.920388
PC ae C34:2	rice_sw	-0.0370931	0.181687	1	FALSE	0.423858	0.188074	2.64569	0.920388
PC ae C34:3	rice_sw	-0.0043833	0.884985	1	FALSE	0.423858	0.188074	2.64569	0.920388
PC ae C36:0	rice_sw	0.00010931	0.996901	1	FALSE	0.423858	0.188074	2.64569	0.920388
PC ae C36:1	rice_sw	-0.0310843	0.235755	1	FALSE	0.423858	0.188074	2.64569	0.920388
PC ae C36:2	rice_sw	-0.0131965	0.625833	1	FALSE	0.423858	0.188074	2.64569	0.920388
PC ae C36:3	rice_sw	-0.0266557	0.307572	1	FALSE	0.423858	0.188074	2.64569	0.920388
PC ae C36:4	rice_sw	-0.0707642	0.0107514	1	FALSE	0.423858	0.188074	2.64569	0.920388
PC ae C36:5	rice_sw	-0.0485588	0.0977371	1	FALSE	0.423858	0.188074	2.64569	0.920388
PC ae C38:0	rice_sw	0.0356694	0.213661	1	FALSE	0.423858	0.188074	2.64569	0.920388
PC ae C38:1	rice_sw	0.362661	0.121078	1	FALSE	0.423858	0.188074	2.64569	0.920388
PC ae C38:2	rice_sw	0.0502789	0.117549	1	FALSE	0.423858	0.188074	2.64569	0.920388
PC ae C38:3	rice_sw	-0.0229643	0.382939	1	FALSE	0.423858	0.188074	2.64569	0.920388
PC ae C38:4	rice_sw	-0.0642967	0.00886959	1	FALSE	0.423858	0.188074	2.64569	0.920388
PC ae C38:5	rice_sw	-0.0358456	0.13714	1	FALSE	0.423858	0.188074	2.64569	0.920388
PC ae C38:6	rice_sw	-0.0331425	0.214304	1	FALSE	0.423858	0.188074	2.64569	0.920388
PC ae C40:1	rice_sw	0.0191402	0.468578	1	FALSE	0.423858	0.188074	2.64569	0.920388
PC ae C40:2	rice_sw	-0.036507	0.139535	1	FALSE	0.423858	0.188074	2.64569	0.920388
PC ae C40:3	rice_sw	-0.0066765	0.766043	1	FALSE	0.423858	0.188074	2.64569	0.920388
PC ae C40:4	rice_sw	-0.0280986	0.221765	1	FALSE	0.423858	0.188074	2.64569	0.920388
PC ae C40:5	rice_sw	-0.0209537	0.366575	1	FALSE	0.423858	0.188074	2.64569	0.920388
PC ae C40:6	rice_sw	0.00116113	0.963311	1	FALSE	0.423858	0.188074	2.64569	0.920388
PC ae C42:0	rice_sw	0.0303015	0.0614264	1	FALSE	0.423858	0.188074	2.64569	0.920388
PC ae C42:1	rice_sw	0.0192665	0.382641	1	FALSE	0.423858	0.188074	2.64569	0.920388
PC ae C42:2	rice_sw	-0.00474606	0.850682	1	FALSE	0.423858	0.188074	2.64569	0.920388
PC ae C42:3	rice_sw	0.0253117	0.287229	1	FALSE	0.423858	0.188074	2.64569	0.920388
PC ae C42:4	rice_sw	-0.0187064	0.469073	1	FALSE	0.423858	0.188074	2.64569	0.920388
PC ae C42:5	rice_sw	-0.013572	0.542422	1	FALSE	0.423858	0.188074	2.64569	0.920388
PC ae C44:3	rice_sw	-0.030848	0.249358	1	FALSE	0.423858	0.188074	2.64569	0.920388
PC ae C44:4	rice_sw	-0.0127577	0.616232	1	FALSE	0.423858	0.188074	2.64569	0.920388
PC ae C44:5	rice_sw	-0.0189286	0.47983	1	FALSE	0.423858	0.188074	2.64569	0.920388
PC ae C44:6	rice_sw	0.000570793	0.982757	1	FALSE	0.423858	0.188074	2.64569	0.920388
SM (OH) C14:1	rice_sw	-0.0538159	0.0401288	1	FALSE	0.423858	0.188074	2.64569	0.920388
SM (OH) C16:1	rice_sw	-0.0355074	0.16031	1	FALSE	0.423858	0.188074	2.64569	0.920388
SM (OH) C22:1	rice_sw	-0.0522457	0.0356162	1	FALSE	0.423858	0.188074	2.64569	0.920388
SM (OH) C22:2	rice_sw	-0.037027	0.123581	1	FALSE	0.423858	0.188074	2.64569	0.920388
SM (OH) C24:1	rice_sw	-0.0524295	0.060128	1	FALSE	0.423858	0.188074	2.64569	0.920388
SM C16:0	rice_sw	-0.0209076	0.295303	1	FALSE	0.423858	0.188074	2.64569	0.920388
SM C16:1	rice_sw	-0.0108842	0.610124	1	FALSE	0.423858	0.188074	2.64569	0.920388
SM C18:0	rice_sw	-0.0258276	0.269585	1	FALSE	0.423858	0.188074	2.64569	0.920388
SM C18:1	rice_sw	-0.0159182	0.498851	1	FALSE	0.423858	0.188074	2.64569	0.920388
SM C20:2	rice_sw	0.0513161	0.238784	1	FALSE	0.423858	0.188074	2.64569	0.920388
SM C24:0	rice_sw	-0.0235536	0.300141	1	FALSE	0.423858	0.188074	2.64569	0.920388
SM C24:1	rice_sw	-0.00974861	0.66453	1	FALSE	0.423858	0.188074	2.64569	0.920388
SM C26:0	rice_sw	-0.0244345	0.507795	1	FALSE	0.423858	0.188074	2.64569	0.920388
SM C26:1	rice_sw	-0.0399819	0.265178	1	FALSE	0.423858	0.188074	2.64569	0.920388
ADMA	sugar_sw	0.0201699	0.465892	1	FALSE	0.845872	0.722996	20.3144	5.90566
Ala	sugar_sw	-0.0732644	0.000288798	1	FALSE	0.845872	0.722996	20.3144	5.90566
alpha-AAA	sugar_sw	0.188931	0.351054	1	FALSE	0.845872	0.722996	20.3144	5.90566
Arg	sugar_sw	0.0158176	0.346276	1	FALSE	0.845872	0.722996	20.3144	5.90566
Asn	sugar_sw	-0.0260651	0.0701116	1	FALSE	0.845872	0.722996	20.3144	5.90566
Asp	sugar_sw	-0.037934	0.131682	1	FALSE	0.845872	0.722996	20.3144	5.90566
Cit	sugar_sw	0.0318153	0.136622	1	FALSE	0.845872	0.722996	20.3144	5.90566
Creatinine	sugar_sw	-0.00153501	0.919312	1	FALSE	0.845872	0.722996	20.3144	5.90566
DOPA	sugar_sw	0.00461412	0.551531	1	FALSE	0.845872	0.722996	20.3144	5.90566
Gln	sugar_sw	0.0432493	0.00146917	1	FALSE	0.845872	0.722996	20.3144	5.90566
Glu	sugar_sw	-0.0495244	0.136085	1	FALSE	0.845872	0.722996	20.3144	5.90566
Gly	sugar_sw	0.0411617	0.0984994	1	FALSE	0.845872	0.722996	20.3144	5.90566
His	sugar_sw	-0.00039109	0.97349	1	FALSE	0.845872	0.722996	20.3144	5.90566
Histamine	sugar_sw	0.016326	0.618447	1	FALSE	0.845872	0.722996	20.3144	5.90566
Ile	sugar_sw	-0.0685121	0.000133511	1	FALSE	0.845872	0.722996	20.3144	5.90566
Kynurenine	sugar_sw	0.0219262	0.356544	1	FALSE	0.845872	0.722996	20.3144	5.90566
Leu	sugar_sw	-0.0546921	0.000427424	1	FALSE	0.845872	0.722996	20.3144	5.90566
Lys	sugar_sw	-0.00188368	0.911074	1	FALSE	0.845872	0.722996	20.3144	5.90566
Met	sugar_sw	-0.031227	0.0399201	1	FALSE	0.845872	0.722996	20.3144	5.90566
Met-SO	sugar_sw	-0.00875274	0.971124	1	FALSE	0.845872	0.722996	20.3144	5.90566
Orn	sugar_sw	-0.00364374	0.872537	1	FALSE	0.845872	0.722996	20.3144	5.90566
Phe	sugar_sw	-0.0436643	0.000827752	1	FALSE	0.845872	0.722996	20.3144	5.90566
Pro	sugar_sw	-0.0280105	0.300825	1	FALSE	0.845872	0.722996	20.3144	5.90566
Putrescine	sugar_sw	-0.0143023	0.637637	1	FALSE	0.845872	0.722996	20.3144	5.90566
Sarcosine	sugar_sw	0.000971478	0.975929	1	FALSE	0.845872	0.722996	20.3144	5.90566
SDMA	sugar_sw	0.0165093	0.445809	1	FALSE	0.845872	0.722996	20.3144	5.90566
Ser	sugar_sw	-0.00683684	0.670581	1	FALSE	0.845872	0.722996	20.3144	5.90566
Serotonin	sugar_sw	0.0831486	0.137192	1	FALSE	0.845872	0.722996	20.3144	5.90566
Spermidine	sugar_sw	-0.0129077	0.449166	1	FALSE	0.845872	0.722996	20.3144	5.90566
Spermine	sugar_sw	0.0266144	0.11822	1	FALSE	0.845872	0.722996	20.3144	5.90566
t4-OH-Pro	sugar_sw	-0.0776169	0.0280175	1	FALSE	0.845872	0.722996	20.3144	5.90566
Taurine	sugar_sw	0.0327174	0.0660374	1	FALSE	0.845872	0.722996	20.3144	5.90566
Thr	sugar_sw	-0.00476869	0.812092	1	FALSE	0.845872	0.722996	20.3144	5.90566
Trp	sugar_sw	9.34918e-05	0.99483	1	FALSE	0.845872	0.722996	20.3144	5.90566
Tyr	sugar_sw	-0.0481722	0.0115998	1	FALSE	0.845872	0.722996	20.3144	5.90566
C0	sugar_sw	-0.0178167	0.366625	1	FALSE	0.845872	0.722996	20.3144	5.90566
C10	sugar_sw	0.0884154	0.0119105	1	FALSE	0.845872	0.722996	20.3144	5.90566
C10:1	sugar_sw	0.0520848	0.0422242	1	FALSE	0.845872	0.722996	20.3144	5.90566
C10:2	sugar_sw	0.0152501	0.325939	1	FALSE	0.845872	0.722996	20.3144	5.90566
C12	sugar_sw	0.0646124	0.0114081	1	FALSE	0.845872	0.722996	20.3144	5.90566
C12-DC	sugar_sw	0.011408	0.220415	1	FALSE	0.845872	0.722996	20.3144	5.90566
C12:1	sugar_sw	0.0254787	0.300332	1	FALSE	0.845872	0.722996	20.3144	5.90566
C14	sugar_sw	0.0461835	0.0175857	1	FALSE	0.845872	0.722996	20.3144	5.90566
C14:1	sugar_sw	0.00207975	0.954367	1	FALSE	0.845872	0.722996	20.3144	5.90566
C14:1-OH	sugar_sw	0.0223448	0.213985	1	FALSE	0.845872	0.722996	20.3144	5.90566
C14:2	sugar_sw	0.0436999	0.194786	1	FALSE	0.845872	0.722996	20.3144	5.90566
C14:2-OH	sugar_sw	0.0197751	0.411392	1	FALSE	0.845872	0.722996	20.3144	5.90566
C16	sugar_sw	0.0511934	0.0132094	1	FALSE	0.845872	0.722996	20.3144	5.90566
C16-OH	sugar_sw	0.0214805	0.173078	1	FALSE	0.845872	0.722996	20.3144	5.90566
C16:1	sugar_sw	0.0289939	0.142762	1	FALSE	0.845872	0.722996	20.3144	5.90566
C16:1-OH	sugar_sw	0.00635511	0.783751	1	FALSE	0.845872	0.722996	20.3144	5.90566
C18	sugar_sw	0.0771531	0.000567263	1	FALSE	0.845872	0.722996	20.3144	5.90566
C18:1	sugar_sw	0.00569324	0.798586	1	FALSE	0.845872	0.722996	20.3144	5.90566
C2	sugar_sw	0.00850777	0.786774	1	FALSE	0.845872	0.722996	20.3144	5.90566
C3	sugar_sw	-6.25751e-05	0.998157	1	FALSE	0.845872	0.722996	20.3144	5.90566
C3-DC (C4-OH)	sugar_sw	-0.108719	0.000297111	1	FALSE	0.845872	0.722996	20.3144	5.90566
C3:1	sugar_sw	-0.0386315	0.118285	1	FALSE	0.845872	0.722996	20.3144	5.90566
C4	sugar_sw	-0.022641	0.512135	1	FALSE	0.845872	0.722996	20.3144	5.90566
C4:1	sugar_sw	-0.0178214	0.339319	1	FALSE	0.845872	0.722996	20.3144	5.90566
C5	sugar_sw	-0.0383427	0.147497	1	FALSE	0.845872	0.722996	20.3144	5.90566
C5-DC (C6-OH)	sugar_sw	0.0404164	0.0770806	1	FALSE	0.845872	0.722996	20.3144	5.90566
C5-M-DC	sugar_sw	0.0104197	0.562071	1	FALSE	0.845872	0.722996	20.3144	5.90566
C5-OH (C3-DC-M)	sugar_sw	0.00388577	0.811304	1	FALSE	0.845872	0.722996	20.3144	5.90566
C5:1	sugar_sw	-0.0579699	0.00364491	1	FALSE	0.845872	0.722996	20.3144	5.90566
C5:1-DC	sugar_sw	0.0196246	0.305074	1	FALSE	0.845872	0.722996	20.3144	5.90566
C6 (C4:1-DC)	sugar_sw	0.0323195	0.214551	1	FALSE	0.845872	0.722996	20.3144	5.90566
C6:1	sugar_sw	-0.0303642	0.128482	1	FALSE	0.845872	0.722996	20.3144	5.90566
C8	sugar_sw	0.0686502	0.030828	1	FALSE	0.845872	0.722996	20.3144	5.90566
H1	sugar_sw	-0.0263184	0.0324156	1	FALSE	0.845872	0.722996	20.3144	5.90566
lysoPC a C14:0	sugar_sw	0.032536	0.000967056	1	FALSE	0.845872	0.722996	20.3144	5.90566
lysoPC a C16:0	sugar_sw	0.0336191	0.102798	1	FALSE	0.845872	0.722996	20.3144	5.90566
lysoPC a C16:1	sugar_sw	0.0262518	0.358208	1	FALSE	0.845872	0.722996	20.3144	5.90566
lysoPC a C18:0	sugar_sw	0.0657566	0.0152082	1	FALSE	0.845872	0.722996	20.3144	5.90566
lysoPC a C18:1	sugar_sw	-0.00887477	0.763715	1	FALSE	0.845872	0.722996	20.3144	5.90566
lysoPC a C18:2	sugar_sw	0.0483563	0.145388	1	FALSE	0.845872	0.722996	20.3144	5.90566
lysoPC a C20:3	sugar_sw	0.0546923	0.0578823	1	FALSE	0.845872	0.722996	20.3144	5.90566
lysoPC a C20:4	sugar_sw	0.0160374	0.561963	1	FALSE	0.845872	0.722996	20.3144	5.90566
lysoPC a C24:0	sugar_sw	0.0289071	0.210647	1	FALSE	0.845872	0.722996	20.3144	5.90566
lysoPC a C26:0	sugar_sw	0.0524616	0.0653597	1	FALSE	0.845872	0.722996	20.3144	5.90566
lysoPC a C26:1	sugar_sw	0.0331888	0.173983	1	FALSE	0.845872	0.722996	20.3144	5.90566
lysoPC a C28:0	sugar_sw	0.0904665	0.000394592	1	FALSE	0.845872	0.722996	20.3144	5.90566
PC aa C24:0	sugar_sw	0.112265	0.00737732	1	FALSE	0.845872	0.722996	20.3144	5.90566
PC aa C26:0	sugar_sw	0.0410945	0.00562045	1	FALSE	0.845872	0.722996	20.3144	5.90566
PC aa C28:1	sugar_sw	0.0619933	0.0223407	1	FALSE	0.845872	0.722996	20.3144	5.90566
PC aa C30:0	sugar_sw	0.092631	0.00540137	1	FALSE	0.845872	0.722996	20.3144	5.90566
PC aa C30:2	sugar_sw	-0.116805	0.684223	1	FALSE	0.845872	0.722996	20.3144	5.90566
PC aa C32:0	sugar_sw	0.0202277	0.389562	1	FALSE	0.845872	0.722996	20.3144	5.90566
PC aa C32:1	sugar_sw	0.0152912	0.748162	1	FALSE	0.845872	0.722996	20.3144	5.90566
PC aa C32:2	sugar_sw	0.110987	0.00657167	1	FALSE	0.845872	0.722996	20.3144	5.90566
PC aa C32:3	sugar_sw	0.0801418	0.00367533	1	FALSE	0.845872	0.722996	20.3144	5.90566
PC aa C34:1	sugar_sw	-0.0316879	0.295655	1	FALSE	0.845872	0.722996	20.3144	5.90566
PC aa C34:2	sugar_sw	0.0163559	0.516351	1	FALSE	0.845872	0.722996	20.3144	5.90566
PC aa C34:3	sugar_sw	0.0308004	0.338732	1	FALSE	0.845872	0.722996	20.3144	5.90566
PC aa C34:4	sugar_sw	0.0440229	0.253542	1	FALSE	0.845872	0.722996	20.3144	5.90566
PC aa C36:0	sugar_sw	0.0123182	0.701043	1	FALSE	0.845872	0.722996	20.3144	5.90566
PC aa C36:1	sugar_sw	-0.0168182	0.56878	1	FALSE	0.845872	0.722996	20.3144	5.90566
PC aa C36:2	sugar_sw	0.0168775	0.496343	1	FALSE	0.845872	0.722996	20.3144	5.90566
PC aa C36:3	sugar_sw	0.00422067	0.875844	1	FALSE	0.845872	0.722996	20.3144	5.90566
PC aa C36:4	sugar_sw	-0.0268218	0.348657	1	FALSE	0.845872	0.722996	20.3144	5.90566
PC aa C36:5	sugar_sw	-0.0416119	0.30459	1	FALSE	0.845872	0.722996	20.3144	5.90566
PC aa C36:6	sugar_sw	0.0386698	0.30489	1	FALSE	0.845872	0.722996	20.3144	5.90566
PC aa C38:0	sugar_sw	-0.0148914	0.600483	1	FALSE	0.845872	0.722996	20.3144	5.90566
PC aa C38:1	sugar_sw	-0.225239	0.118335	1	FALSE	0.845872	0.722996	20.3144	5.90566
PC aa C38:3	sugar_sw	0.0273303	0.358408	1	FALSE	0.845872	0.722996	20.3144	5.90566
PC aa C38:4	sugar_sw	-0.0019421	0.94562	1	FALSE	0.845872	0.722996	20.3144	5.90566
PC aa C38:5	sugar_sw	0.0135883	0.612607	1	FALSE	0.845872	0.722996	20.3144	5.90566
PC aa C38:6	sugar_sw	-0.0282879	0.366173	1	FALSE	0.845872	0.722996	20.3144	5.90566
PC aa C40:1	sugar_sw	-0.00267867	0.895877	1	FALSE	0.845872	0.722996	20.3144	5.90566
PC aa C40:2	sugar_sw	-0.0124426	0.672897	1	FALSE	0.845872	0.722996	20.3144	5.90566
PC aa C40:3	sugar_sw	-0.00637677	0.788	1	FALSE	0.845872	0.722996	20.3144	5.90566
PC aa C40:4	sugar_sw	0.0311244	0.283631	1	FALSE	0.845872	0.722996	20.3144	5.90566
PC aa C40:5	sugar_sw	0.0741186	0.0114176	1	FALSE	0.845872	0.722996	20.3144	5.90566
PC aa C40:6	sugar_sw	-0.00481202	0.881043	1	FALSE	0.845872	0.722996	20.3144	5.90566
PC aa C42:0	sugar_sw	0.039266	0.112426	1	FALSE	0.845872	0.722996	20.3144	5.90566
PC aa C42:1	sugar_sw	0.0236864	0.347482	1	FALSE	0.845872	0.722996	20.3144	5.90566
PC aa C42:2	sugar_sw	-0.0105161	0.676793	1	FALSE	0.845872	0.722996	20.3144	5.90566
PC aa C42:4	sugar_sw	0.0350867	0.159657	1	FALSE	0.845872	0.722996	20.3144	5.90566
PC aa C42:5	sugar_sw	0.0179011	0.517199	1	FALSE	0.845872	0.722996	20.3144	5.90566
PC aa C42:6	sugar_sw	0.0212904	0.411752	1	FALSE	0.845872	0.722996	20.3144	5.90566
PC ae C30:1	sugar_sw	0.214434	0.0593637	1	FALSE	0.845872	0.722996	20.3144	5.90566
PC ae C30:2	sugar_sw	0.0827671	0.00141545	1	FALSE	0.845872	0.722996	20.3144	5.90566
PC ae C32:1	sugar_sw	0.068179	0.00611413	1	FALSE	0.845872	0.722996	20.3144	5.90566
PC ae C32:2	sugar_sw	0.047453	0.0520595	1	FALSE	0.845872	0.722996	20.3144	5.90566
PC ae C34:1	sugar_sw	0.0735407	0.00376761	1	FALSE	0.845872	0.722996	20.3144	5.90566
PC ae C34:2	sugar_sw	0.0777876	0.00641541	1	FALSE	0.845872	0.722996	20.3144	5.90566
PC ae C34:3	sugar_sw	0.0500605	0.108368	1	FALSE	0.845872	0.722996	20.3144	5.90566
PC ae C36:0	sugar_sw	0.0167053	0.564771	1	FALSE	0.845872	0.722996	20.3144	5.90566
PC ae C36:3	sugar_sw	0.0538362	0.0451159	1	FALSE	0.845872	0.722996	20.3144	5.90566
PC ae C36:4	sugar_sw	0.0192234	0.501631	1	FALSE	0.845872	0.722996	20.3144	5.90566
PC ae C36:5	sugar_sw	0.00320597	0.91554	1	FALSE	0.845872	0.722996	20.3144	5.90566
PC ae C38:0	sugar_sw	0.016743	0.571129	1	FALSE	0.845872	0.722996	20.3144	5.90566
PC ae C38:1	sugar_sw	0.0641583	0.790081	1	FALSE	0.845872	0.722996	20.3144	5.90566
PC ae C38:2	sugar_sw	0.0944011	0.0042695	1	FALSE	0.845872	0.722996	20.3144	5.90566
PC ae C38:4	sugar_sw	0.0876667	0.000523494	1	FALSE	0.845872	0.722996	20.3144	5.90566
PC ae C38:5	sugar_sw	-0.00314022	0.899518	1	FALSE	0.845872	0.722996	20.3144	5.90566
PC ae C38:6	sugar_sw	-0.00539508	0.844541	1	FALSE	0.845872	0.722996	20.3144	5.90566
PC ae C40:1	sugar_sw	0.0294911	0.278587	1	FALSE	0.845872	0.722996	20.3144	5.90566
PC ae C40:2	sugar_sw	0.0665075	0.00891469	1	FALSE	0.845872	0.722996	20.3144	5.90566
PC ae C40:3	sugar_sw	0.0733761	0.00147396	1	FALSE	0.845872	0.722996	20.3144	5.90566
PC ae C40:5	sugar_sw	0.0769039	0.00127735	1	FALSE	0.845872	0.722996	20.3144	5.90566
PC ae C40:6	sugar_sw	0.0775226	0.00282905	1	FALSE	0.845872	0.722996	20.3144	5.90566
PC ae C42:0	sugar_sw	-0.0221964	0.18364	1	FALSE	0.845872	0.722996	20.3144	5.90566
PC ae C42:1	sugar_sw	-0.000233247	0.991815	1	FALSE	0.845872	0.722996	20.3144	5.90566
PC ae C42:2	sugar_sw	0.0321519	0.215994	1	FALSE	0.845872	0.722996	20.3144	5.90566
PC ae C42:3	sugar_sw	0.0267442	0.275046	1	FALSE	0.845872	0.722996	20.3144	5.90566
PC ae C42:4	sugar_sw	0.0909879	0.000618428	1	FALSE	0.845872	0.722996	20.3144	5.90566
PC ae C42:5	sugar_sw	0.0564024	0.0139134	1	FALSE	0.845872	0.722996	20.3144	5.90566
PC ae C44:3	sugar_sw	0.0404476	0.142622	1	FALSE	0.845872	0.722996	20.3144	5.90566
PC ae C44:4	sugar_sw	0.0482525	0.0657173	1	FALSE	0.845872	0.722996	20.3144	5.90566
PC ae C44:5	sugar_sw	0.0392118	0.155212	1	FALSE	0.845872	0.722996	20.3144	5.90566
PC ae C44:6	sugar_sw	0.0390108	0.151495	1	FALSE	0.845872	0.722996	20.3144	5.90566
SM (OH) C22:1	sugar_sw	0.097707	0.000134522	1	FALSE	0.845872	0.722996	20.3144	5.90566
SM (OH) C24:1	sugar_sw	0.0981975	0.000624679	1	FALSE	0.845872	0.722996	20.3144	5.90566
SM C16:0	sugar_sw	0.0374573	0.0685802	1	FALSE	0.845872	0.722996	20.3144	5.90566
SM C16:1	sugar_sw	0.0188769	0.390465	1	FALSE	0.845872	0.722996	20.3144	5.90566
SM C18:0	sugar_sw	0.0546072	0.0233509	1	FALSE	0.845872	0.722996	20.3144	5.90566
SM C18:1	sugar_sw	0.0457599	0.059031	1	FALSE	0.845872	0.722996	20.3144	5.90566
SM C20:2	sugar_sw	0.121584	0.00667778	1	FALSE	0.845872	0.722996	20.3144	5.90566
SM C24:0	sugar_sw	0.0418451	0.0739007	1	FALSE	0.845872	0.722996	20.3144	5.90566
SM C24:1	sugar_sw	-0.0191619	0.408334	1	FALSE	0.845872	0.722996	20.3144	5.90566
SM C26:0	sugar_sw	0.1259	0.000900777	1	FALSE	0.845872	0.722996	20.3144	5.90566
SM C26:1	sugar_sw	0.00978207	0.791335	1	FALSE	0.845872	0.722996	20.3144	5.90566
ADMA	chocolate_sw	0.0177754	0.513598	1	FALSE	0.00726883	0.0242045	5.48684	3.74283
Ala	chocolate_sw	0.0145716	0.463676	1	FALSE	0.00726883	0.0242045	5.48684	3.74283
alpha-AAA	chocolate_sw	0.204206	0.304696	1	FALSE	0.00726883	0.0242045	5.48684	3.74283
Arg	chocolate_sw	0.0157474	0.340355	1	FALSE	0.00726883	0.0242045	5.48684	3.74283
Asn	chocolate_sw	0.00775395	0.584334	1	FALSE	0.00726883	0.0242045	5.48684	3.74283
Asp	chocolate_sw	-0.0434507	0.07903	1	FALSE	0.00726883	0.0242045	5.48684	3.74283
Cit	chocolate_sw	0.00800615	0.703054	1	FALSE	0.00726883	0.0242045	5.48684	3.74283
Creatinine	chocolate_sw	0.0271764	0.0677149	1	FALSE	0.00726883	0.0242045	5.48684	3.74283
DOPA	chocolate_sw	-0.00827899	0.277242	1	FALSE	0.00726883	0.0242045	5.48684	3.74283
Gln	chocolate_sw	0.0113317	0.397556	1	FALSE	0.00726883	0.0242045	5.48684	3.74283
Glu	chocolate_sw	-0.0456957	0.161852	1	FALSE	0.00726883	0.0242045	5.48684	3.74283
Gly	chocolate_sw	0.0385472	0.115264	1	FALSE	0.00726883	0.0242045	5.48684	3.74283
His	chocolate_sw	0.0206349	0.0741705	1	FALSE	0.00726883	0.0242045	5.48684	3.74283
Histamine	chocolate_sw	0.0553229	0.0857868	1	FALSE	0.00726883	0.0242045	5.48684	3.74283
Ile	chocolate_sw	0.00530439	0.763815	1	FALSE	0.00726883	0.0242045	5.48684	3.74283
Kynurenine	chocolate_sw	0.0164875	0.480807	1	FALSE	0.00726883	0.0242045	5.48684	3.74283
Leu	chocolate_sw	-0.00386283	0.800367	1	FALSE	0.00726883	0.0242045	5.48684	3.74283
Lys	chocolate_sw	-0.0142103	0.39047	1	FALSE	0.00726883	0.0242045	5.48684	3.74283
Met	chocolate_sw	0.015938	0.286417	1	FALSE	0.00726883	0.0242045	5.48684	3.74283
Met-SO	chocolate_sw	-0.00426646	0.985663	1	FALSE	0.00726883	0.0242045	5.48684	3.74283
Orn	chocolate_sw	-0.0176418	0.429231	1	FALSE	0.00726883	0.0242045	5.48684	3.74283
Phe	chocolate_sw	-0.00782812	0.542352	1	FALSE	0.00726883	0.0242045	5.48684	3.74283
Pro	chocolate_sw	0.00141107	0.957674	1	FALSE	0.00726883	0.0242045	5.48684	3.74283
Putrescine	chocolate_sw	-0.0406233	0.173235	1	FALSE	0.00726883	0.0242045	5.48684	3.74283
Sarcosine	chocolate_sw	-0.069468	0.0285311	1	FALSE	0.00726883	0.0242045	5.48684	3.74283
SDMA	chocolate_sw	0.0084741	0.690914	1	FALSE	0.00726883	0.0242045	5.48684	3.74283
Ser	chocolate_sw	0.0109863	0.486775	1	FALSE	0.00726883	0.0242045	5.48684	3.74283
Serotonin	chocolate_sw	0.0132698	0.809148	1	FALSE	0.00726883	0.0242045	5.48684	3.74283
Spermidine	chocolate_sw	-0.0329371	0.0492617	1	FALSE	0.00726883	0.0242045	5.48684	3.74283
Spermine	chocolate_sw	-0.00894573	0.593192	1	FALSE	0.00726883	0.0242045	5.48684	3.74283
t4-OH-Pro	chocolate_sw	-0.021689	0.531689	1	FALSE	0.00726883	0.0242045	5.48684	3.74283
Taurine	chocolate_sw	0.00242283	0.88987	1	FALSE	0.00726883	0.0242045	5.48684	3.74283
Thr	chocolate_sw	0.0286672	0.146261	1	FALSE	0.00726883	0.0242045	5.48684	3.74283
Trp	chocolate_sw	-0.0098581	0.48676	1	FALSE	0.00726883	0.0242045	5.48684	3.74283
Tyr	chocolate_sw	0.0072669	0.698253	1	FALSE	0.00726883	0.0242045	5.48684	3.74283
Val	chocolate_sw	-0.0008584	0.957139	1	FALSE	0.00726883	0.0242045	5.48684	3.74283
C0	chocolate_sw	-0.0309436	0.11045	1	FALSE	0.00726883	0.0242045	5.48684	3.74283
C10	chocolate_sw	0.0354499	0.305583	1	FALSE	0.00726883	0.0242045	5.48684	3.74283
C10:1	chocolate_sw	-0.0200029	0.427814	1	FALSE	0.00726883	0.0242045	5.48684	3.74283
C10:2	chocolate_sw	0.0104741	0.492621	1	FALSE	0.00726883	0.0242045	5.48684	3.74283
C12	chocolate_sw	0.0412758	0.100491	1	FALSE	0.00726883	0.0242045	5.48684	3.74283
C12-DC	chocolate_sw	-0.00369377	0.686561	1	FALSE	0.00726883	0.0242045	5.48684	3.74283
C12:1	chocolate_sw	-0.0389181	0.107292	1	FALSE	0.00726883	0.0242045	5.48684	3.74283
C14	chocolate_sw	0.00445288	0.815917	1	FALSE	0.00726883	0.0242045	5.48684	3.74283
C14:1	chocolate_sw	0.065618	0.0662106	1	FALSE	0.00726883	0.0242045	5.48684	3.74283
C14:1-OH	chocolate_sw	0.0100168	0.570714	1	FALSE	0.00726883	0.0242045	5.48684	3.74283
C14:2	chocolate_sw	0.052729	0.111389	1	FALSE	0.00726883	0.0242045	5.48684	3.74283
C14:2-OH	chocolate_sw	0.0293557	0.214505	1	FALSE	0.00726883	0.0242045	5.48684	3.74283
C16	chocolate_sw	0.0148465	0.464879	1	FALSE	0.00726883	0.0242045	5.48684	3.74283
C16-OH	chocolate_sw	-0.0304863	0.0491445	1	FALSE	0.00726883	0.0242045	5.48684	3.74283
C16:1	chocolate_sw	0.0234603	0.228318	1	FALSE	0.00726883	0.0242045	5.48684	3.74283
C16:1-OH	chocolate_sw	0.0186544	0.412343	1	FALSE	0.00726883	0.0242045	5.48684	3.74283
C18:1	chocolate_sw	0.013645	0.534397	1	FALSE	0.00726883	0.0242045	5.48684	3.74283
C2	chocolate_sw	-0.00892675	0.772753	1	FALSE	0.00726883	0.0242045	5.48684	3.74283
C3	chocolate_sw	-0.0540219	0.0422766	1	FALSE	0.00726883	0.0242045	5.48684	3.74283
C3-DC (C4-OH)	chocolate_sw	-0.0183799	0.534736	1	FALSE	0.00726883	0.0242045	5.48684	3.74283
C3:1	chocolate_sw	0.0164801	0.498089	1	FALSE	0.00726883	0.0242045	5.48684	3.74283
C4	chocolate_sw	-0.0564328	0.0963524	1	FALSE	0.00726883	0.0242045	5.48684	3.74283
C4:1	chocolate_sw	0.00566906	0.757315	1	FALSE	0.00726883	0.0242045	5.48684	3.74283
C5	chocolate_sw	-0.0284983	0.273202	1	FALSE	0.00726883	0.0242045	5.48684	3.74283
C5-DC (C6-OH)	chocolate_sw	0.0173234	0.440305	1	FALSE	0.00726883	0.0242045	5.48684	3.74283
C5-M-DC	chocolate_sw	-0.0044354	0.801779	1	FALSE	0.00726883	0.0242045	5.48684	3.74283
C5-OH (C3-DC-M)	chocolate_sw	-0.0105054	0.511161	1	FALSE	0.00726883	0.0242045	5.48684	3.74283
C5:1	chocolate_sw	-0.0350097	0.0740996	1	FALSE	0.00726883	0.0242045	5.48684	3.74283
C5:1-DC	chocolate_sw	-0.000305799	0.987029	1	FALSE	0.00726883	0.0242045	5.48684	3.74283
C6 (C4:1-DC)	chocolate_sw	0.00318225	0.901064	1	FALSE	0.00726883	0.0242045	5.48684	3.74283
C6:1	chocolate_sw	0.0059431	0.762456	1	FALSE	0.00726883	0.0242045	5.48684	3.74283
C8	chocolate_sw	0.00559028	0.858183	1	FALSE	0.00726883	0.0242045	5.48684	3.74283
C9	chocolate_sw	-0.0273579	0.222883	1	FALSE	0.00726883	0.0242045	5.48684	3.74283
H1	chocolate_sw	-0.0110909	0.358797	1	FALSE	0.00726883	0.0242045	5.48684	3.74283
lysoPC a C14:0	chocolate_sw	-0.00386552	0.690689	1	FALSE	0.00726883	0.0242045	5.48684	3.74283
lysoPC a C16:0	chocolate_sw	0.00423812	0.834375	1	FALSE	0.00726883	0.0242045	5.48684	3.74283
lysoPC a C16:1	chocolate_sw	-0.0248745	0.375737	1	FALSE	0.00726883	0.0242045	5.48684	3.74283
lysoPC a C17:0	chocolate_sw	-0.0919386	0.002336	1	FALSE	0.00726883	0.0242045	5.48684	3.74283
lysoPC a C18:0	chocolate_sw	0.0144867	0.586906	1	FALSE	0.00726883	0.0242045	5.48684	3.74283
lysoPC a C18:1	chocolate_sw	-0.0157066	0.588266	1	FALSE	0.00726883	0.0242045	5.48684	3.74283
lysoPC a C18:2	chocolate_sw	-0.0359428	0.271073	1	FALSE	0.00726883	0.0242045	5.48684	3.74283
lysoPC a C20:3	chocolate_sw	0.0362149	0.201752	1	FALSE	0.00726883	0.0242045	5.48684	3.74283
lysoPC a C20:4	chocolate_sw	-0.025388	0.350586	1	FALSE	0.00726883	0.0242045	5.48684	3.74283
lysoPC a C24:0	chocolate_sw	-0.00691406	0.760446	1	FALSE	0.00726883	0.0242045	5.48684	3.74283
lysoPC a C26:0	chocolate_sw	-0.0174991	0.531389	1	FALSE	0.00726883	0.0242045	5.48684	3.74283
lysoPC a C26:1	chocolate_sw	-0.0173483	0.469563	1	FALSE	0.00726883	0.0242045	5.48684	3.74283
lysoPC a C28:0	chocolate_sw	0.0101621	0.685746	1	FALSE	0.00726883	0.0242045	5.48684	3.74283
lysoPC a C28:1	chocolate_sw	-0.0204929	0.454528	1	FALSE	0.00726883	0.0242045	5.48684	3.74283
PC aa C24:0	chocolate_sw	-0.0122509	0.76616	1	FALSE	0.00726883	0.0242045	5.48684	3.74283
PC aa C26:0	chocolate_sw	0.0133456	0.360441	1	FALSE	0.00726883	0.0242045	5.48684	3.74283
PC aa C28:1	chocolate_sw	-0.0059487	0.824026	1	FALSE	0.00726883	0.0242045	5.48684	3.74283
PC aa C30:0	chocolate_sw	0.00652597	0.842175	1	FALSE	0.00726883	0.0242045	5.48684	3.74283
PC aa C30:2	chocolate_sw	0.205362	0.466788	1	FALSE	0.00726883	0.0242045	5.48684	3.74283
PC aa C32:0	chocolate_sw	0.00390268	0.865879	1	FALSE	0.00726883	0.0242045	5.48684	3.74283
PC aa C32:1	chocolate_sw	0.0229491	0.623538	1	FALSE	0.00726883	0.0242045	5.48684	3.74283
PC aa C32:2	chocolate_sw	0.0129862	0.746388	1	FALSE	0.00726883	0.0242045	5.48684	3.74283
PC aa C32:3	chocolate_sw	-0.0360294	0.184354	1	FALSE	0.00726883	0.0242045	5.48684	3.74283
PC aa C34:1	chocolate_sw	0.0535415	0.0721458	1	FALSE	0.00726883	0.0242045	5.48684	3.74283
PC aa C34:2	chocolate_sw	0.0219416	0.375683	1	FALSE	0.00726883	0.0242045	5.48684	3.74283
PC aa C34:3	chocolate_sw	-0.00414695	0.895712	1	FALSE	0.00726883	0.0242045	5.48684	3.74283
PC aa C34:4	chocolate_sw	-0.0159005	0.674661	1	FALSE	0.00726883	0.0242045	5.48684	3.74283
PC aa C36:0	chocolate_sw	-0.0594923	0.059084	1	FALSE	0.00726883	0.0242045	5.48684	3.74283
PC aa C36:1	chocolate_sw	0.0412641	0.155018	1	FALSE	0.00726883	0.0242045	5.48684	3.74283
PC aa C36:2	chocolate_sw	0.021414	0.38006	1	FALSE	0.00726883	0.0242045	5.48684	3.74283
PC aa C36:3	chocolate_sw	0.0385567	0.146375	1	FALSE	0.00726883	0.0242045	5.48684	3.74283
PC aa C36:4	chocolate_sw	0.0206021	0.463744	1	FALSE	0.00726883	0.0242045	5.48684	3.74283
PC aa C36:5	chocolate_sw	-0.0095213	0.811071	1	FALSE	0.00726883	0.0242045	5.48684	3.74283
PC aa C36:6	chocolate_sw	-0.0152195	0.681171	1	FALSE	0.00726883	0.0242045	5.48684	3.74283
PC aa C38:0	chocolate_sw	-0.0149408	0.592918	1	FALSE	0.00726883	0.0242045	5.48684	3.74283
PC aa C38:1	chocolate_sw	-0.0327274	0.817451	1	FALSE	0.00726883	0.0242045	5.48684	3.74283
PC aa C38:3	chocolate_sw	0.0572209	0.0504983	1	FALSE	0.00726883	0.0242045	5.48684	3.74283
PC aa C38:4	chocolate_sw	0.0251629	0.368595	1	FALSE	0.00726883	0.0242045	5.48684	3.74283
PC aa C38:5	chocolate_sw	0.00953726	0.717649	1	FALSE	0.00726883	0.0242045	5.48684	3.74283
PC aa C38:6	chocolate_sw	0.0587853	0.0559704	1	FALSE	0.00726883	0.0242045	5.48684	3.74283
PC aa C40:1	chocolate_sw	-0.0197188	0.326808	1	FALSE	0.00726883	0.0242045	5.48684	3.74283
PC aa C40:2	chocolate_sw	-0.0303376	0.295032	1	FALSE	0.00726883	0.0242045	5.48684	3.74283
PC aa C40:3	chocolate_sw	0.00102218	0.965005	1	FALSE	0.00726883	0.0242045	5.48684	3.74283
PC aa C40:4	chocolate_sw	0.0343332	0.228851	1	FALSE	0.00726883	0.0242045	5.48684	3.74283
PC aa C40:5	chocolate_sw	0.0448652	0.119409	1	FALSE	0.00726883	0.0242045	5.48684	3.74283
PC aa C40:6	chocolate_sw	0.0573882	0.069354	1	FALSE	0.00726883	0.0242045	5.48684	3.74283
PC aa C42:0	chocolate_sw	0.00974142	0.688963	1	FALSE	0.00726883	0.0242045	5.48684	3.74283
PC aa C42:1	chocolate_sw	0.0137859	0.578201	1	FALSE	0.00726883	0.0242045	5.48684	3.74283
PC aa C42:2	chocolate_sw	0.00481029	0.846171	1	FALSE	0.00726883	0.0242045	5.48684	3.74283
PC aa C42:4	chocolate_sw	0.0416024	0.0899261	1	FALSE	0.00726883	0.0242045	5.48684	3.74283
PC aa C42:5	chocolate_sw	0.00269259	0.921022	1	FALSE	0.00726883	0.0242045	5.48684	3.74283
PC aa C42:6	chocolate_sw	0.0161596	0.52619	1	FALSE	0.00726883	0.0242045	5.48684	3.74283
PC ae C30:0	chocolate_sw	-0.0301923	0.30965	1	FALSE	0.00726883	0.0242045	5.48684	3.74283
PC ae C30:1	chocolate_sw	0.0417695	0.708836	1	FALSE	0.00726883	0.0242045	5.48684	3.74283
PC ae C30:2	chocolate_sw	-0.0107892	0.672882	1	FALSE	0.00726883	0.0242045	5.48684	3.74283
PC ae C32:1	chocolate_sw	-0.0142766	0.559474	1	FALSE	0.00726883	0.0242045	5.48684	3.74283
PC ae C32:2	chocolate_sw	-0.0354253	0.140153	1	FALSE	0.00726883	0.0242045	5.48684	3.74283
PC ae C34:0	chocolate_sw	-0.0428813	0.144752	1	FALSE	0.00726883	0.0242045	5.48684	3.74283
PC ae C34:1	chocolate_sw	-0.0137107	0.583192	1	FALSE	0.00726883	0.0242045	5.48684	3.74283
PC ae C34:2	chocolate_sw	-0.0348768	0.214569	1	FALSE	0.00726883	0.0242045	5.48684	3.74283
PC ae C34:3	chocolate_sw	-0.0297886	0.331259	1	FALSE	0.00726883	0.0242045	5.48684	3.74283
PC ae C36:0	chocolate_sw	-0.00727288	0.798738	1	FALSE	0.00726883	0.0242045	5.48684	3.74283
PC ae C36:1	chocolate_sw	-0.0282374	0.287736	1	FALSE	0.00726883	0.0242045	5.48684	3.74283
PC ae C36:2	chocolate_sw	-0.057172	0.0367508	1	FALSE	0.00726883	0.0242045	5.48684	3.74283
PC ae C36:3	chocolate_sw	-0.012609	0.633504	1	FALSE	0.00726883	0.0242045	5.48684	3.74283
PC ae C36:4	chocolate_sw	-0.0310197	0.269624	1	FALSE	0.00726883	0.0242045	5.48684	3.74283
PC ae C36:5	chocolate_sw	-0.0418917	0.15817	1	FALSE	0.00726883	0.0242045	5.48684	3.74283
PC ae C38:0	chocolate_sw	0.00191801	0.947352	1	FALSE	0.00726883	0.0242045	5.48684	3.74283
PC ae C38:1	chocolate_sw	-0.128949	0.586472	1	FALSE	0.00726883	0.0242045	5.48684	3.74283
PC ae C38:2	chocolate_sw	-0.0651705	0.0449598	1	FALSE	0.00726883	0.0242045	5.48684	3.74283
PC ae C38:3	chocolate_sw	-0.00943998	0.723273	1	FALSE	0.00726883	0.0242045	5.48684	3.74283
PC ae C38:4	chocolate_sw	0.0138181	0.578606	1	FALSE	0.00726883	0.0242045	5.48684	3.74283
PC ae C38:5	chocolate_sw	-0.016282	0.504967	1	FALSE	0.00726883	0.0242045	5.48684	3.74283
PC ae C38:6	chocolate_sw	-0.0365353	0.176454	1	FALSE	0.00726883	0.0242045	5.48684	3.74283
PC ae C40:1	chocolate_sw	0.0152829	0.567778	1	FALSE	0.00726883	0.0242045	5.48684	3.74283
PC ae C40:2	chocolate_sw	-0.0419921	0.0933228	1	FALSE	0.00726883	0.0242045	5.48684	3.74283
PC ae C40:3	chocolate_sw	-0.0107206	0.637584	1	FALSE	0.00726883	0.0242045	5.48684	3.74283
PC ae C40:4	chocolate_sw	0.0339227	0.1453	1	FALSE	0.00726883	0.0242045	5.48684	3.74283
PC ae C40:5	chocolate_sw	0.00681338	0.771872	1	FALSE	0.00726883	0.0242045	5.48684	3.74283
PC ae C40:6	chocolate_sw	-0.00677598	0.790935	1	FALSE	0.00726883	0.0242045	5.48684	3.74283
PC ae C42:0	chocolate_sw	-0.00403962	0.80536	1	FALSE	0.00726883	0.0242045	5.48684	3.74283
PC ae C42:1	chocolate_sw	-0.00620267	0.781294	1	FALSE	0.00726883	0.0242045	5.48684	3.74283
PC ae C42:2	chocolate_sw	0.011961	0.639788	1	FALSE	0.00726883	0.0242045	5.48684	3.74283
PC ae C42:3	chocolate_sw	0.00535467	0.824133	1	FALSE	0.00726883	0.0242045	5.48684	3.74283
PC ae C42:4	chocolate_sw	0.0550061	0.0355981	1	FALSE	0.00726883	0.0242045	5.48684	3.74283
PC ae C42:5	chocolate_sw	0.0278026	0.217769	1	FALSE	0.00726883	0.0242045	5.48684	3.74283
PC ae C44:3	chocolate_sw	0.0156479	0.563874	1	FALSE	0.00726883	0.0242045	5.48684	3.74283
PC ae C44:4	chocolate_sw	0.0601257	0.0196896	1	FALSE	0.00726883	0.0242045	5.48684	3.74283
PC ae C44:5	chocolate_sw	0.0360241	0.184201	1	FALSE	0.00726883	0.0242045	5.48684	3.74283
PC ae C44:6	chocolate_sw	-0.0048363	0.856443	1	FALSE	0.00726883	0.0242045	5.48684	3.74283
SM (OH) C14:1	chocolate_sw	-0.0263299	0.322148	1	FALSE	0.00726883	0.0242045	5.48684	3.74283
SM (OH) C16:1	chocolate_sw	-0.0290142	0.257304	1	FALSE	0.00726883	0.0242045	5.48684	3.74283
SM (OH) C22:1	chocolate_sw	0.0147671	0.558073	1	FALSE	0.00726883	0.0242045	5.48684	3.74283
SM (OH) C22:2	chocolate_sw	-0.0173265	0.477239	1	FALSE	0.00726883	0.0242045	5.48684	3.74283
SM (OH) C24:1	chocolate_sw	-0.0392465	0.164776	1	FALSE	0.00726883	0.0242045	5.48684	3.74283
SM C16:0	chocolate_sw	0.0297857	0.141153	1	FALSE	0.00726883	0.0242045	5.48684	3.74283
SM C16:1	chocolate_sw	0.0210109	0.331346	1	FALSE	0.00726883	0.0242045	5.48684	3.74283
SM C18:0	chocolate_sw	0.0602143	0.0110197	1	FALSE	0.00726883	0.0242045	5.48684	3.74283
SM C18:1	chocolate_sw	0.0304561	0.201549	1	FALSE	0.00726883	0.0242045	5.48684	3.74283
SM C20:2	chocolate_sw	0.065336	0.138596	1	FALSE	0.00726883	0.0242045	5.48684	3.74283
SM C24:0	chocolate_sw	0.0541353	0.0187105	1	FALSE	0.00726883	0.0242045	5.48684	3.74283
SM C24:1	chocolate_sw	0.0107359	0.637523	1	FALSE	0.00726883	0.0242045	5.48684	3.74283
SM C26:0	chocolate_sw	0.0328734	0.378959	1	FALSE	0.00726883	0.0242045	5.48684	3.74283
SM C26:1	chocolate_sw	-0.0541691	0.135873	1	FALSE	0.00726883	0.0242045	5.48684	3.74283
ADMA	vegetable_oils	-0.00830699	0.765958	1	FALSE	3.60417	1.65797	21.3681	4.85086
Ala	vegetable_oils	0.0174209	0.392376	1	FALSE	3.60417	1.65797	21.3681	4.85086
alpha-AAA	vegetable_oils	0.25456	0.211677	1	FALSE	3.60417	1.65797	21.3681	4.85086
Arg	vegetable_oils	0.00672503	0.691197	1	FALSE	3.60417	1.65797	21.3681	4.85086
Asn	vegetable_oils	0.00716639	0.621487	1	FALSE	3.60417	1.65797	21.3681	4.85086
Asp	vegetable_oils	-0.0029912	0.906064	1	FALSE	3.60417	1.65797	21.3681	4.85086
Cit	vegetable_oils	-0.00739531	0.731056	1	FALSE	3.60417	1.65797	21.3681	4.85086
Creatinine	vegetable_oils	-0.0142361	0.350969	1	FALSE	3.60417	1.65797	21.3681	4.85086
DOPA	vegetable_oils	0.000467048	0.952291	1	FALSE	3.60417	1.65797	21.3681	4.85086
Gln	vegetable_oils	-0.00136358	0.920878	1	FALSE	3.60417	1.65797	21.3681	4.85086
Glu	vegetable_oils	0.0394774	0.238566	1	FALSE	3.60417	1.65797	21.3681	4.85086
Gly	vegetable_oils	0.0466665	0.0629874	1	FALSE	3.60417	1.65797	21.3681	4.85086
His	vegetable_oils	0.00517388	0.662298	1	FALSE	3.60417	1.65797	21.3681	4.85086
Histamine	vegetable_oils	-0.0117443	0.72142	1	FALSE	3.60417	1.65797	21.3681	4.85086
Ile	vegetable_oils	0.0146151	0.419147	1	FALSE	3.60417	1.65797	21.3681	4.85086
Kynurenine	vegetable_oils	-0.00983908	0.681535	1	FALSE	3.60417	1.65797	21.3681	4.85086
Leu	vegetable_oils	0.0161103	0.303261	1	FALSE	3.60417	1.65797	21.3681	4.85086
Lys	vegetable_oils	-0.00610327	0.71943	1	FALSE	3.60417	1.65797	21.3681	4.85086
Met	vegetable_oils	-0.00558898	0.715148	1	FALSE	3.60417	1.65797	21.3681	4.85086
Met-SO	vegetable_oils	0.00560168	0.981658	1	FALSE	3.60417	1.65797	21.3681	4.85086
Orn	vegetable_oils	0.0291328	0.202717	1	FALSE	3.60417	1.65797	21.3681	4.85086
Phe	vegetable_oils	-0.0211907	0.107434	1	FALSE	3.60417	1.65797	21.3681	4.85086
Pro	vegetable_oils	0.038298	0.160422	1	FALSE	3.60417	1.65797	21.3681	4.85086
Putrescine	vegetable_oils	-0.0204357	0.503608	1	FALSE	3.60417	1.65797	21.3681	4.85086
Sarcosine	vegetable_oils	-0.0106837	0.740967	1	FALSE	3.60417	1.65797	21.3681	4.85086
SDMA	vegetable_oils	0.0179582	0.410616	1	FALSE	3.60417	1.65797	21.3681	4.85086
Ser	vegetable_oils	0.0176283	0.276149	1	FALSE	3.60417	1.65797	21.3681	4.85086
Serotonin	vegetable_oils	-0.000932911	0.986793	1	FALSE	3.60417	1.65797	21.3681	4.85086
Spermidine	vegetable_oils	-0.0321574	0.0612925	1	FALSE	3.60417	1.65797	21.3681	4.85086
Spermine	vegetable_oils	0.00630275	0.713279	1	FALSE	3.60417	1.65797	21.3681	4.85086
t4-OH-Pro	vegetable_oils	-0.0317019	0.373321	1	FALSE	3.60417	1.65797	21.3681	4.85086
Taurine	vegetable_oils	0.0176192	0.325592	1	FALSE	3.60417	1.65797	21.3681	4.85086
Thr	vegetable_oils	-0.0182166	0.367643	1	FALSE	3.60417	1.65797	21.3681	4.85086
Trp	vegetable_oils	0.00500545	0.730396	1	FALSE	3.60417	1.65797	21.3681	4.85086
Tyr	vegetable_oils	-0.02645	0.169229	1	FALSE	3.60417	1.65797	21.3681	4.85086
Val	vegetable_oils	0.00774136	0.636113	1	FALSE	3.60417	1.65797	21.3681	4.85086
C0	vegetable_oils	0.0236058	0.235138	1	FALSE	3.60417	1.65797	21.3681	4.85086
C10	vegetable_oils	-0.00146522	0.967027	1	FALSE	3.60417	1.65797	21.3681	4.85086
C10:1	vegetable_oils	-0.0467587	0.0703958	1	FALSE	3.60417	1.65797	21.3681	4.85086
C10:2	vegetable_oils	0.0124123	0.427679	1	FALSE	3.60417	1.65797	21.3681	4.85086
C12	vegetable_oils	-0.0415151	0.106822	1	FALSE	3.60417	1.65797	21.3681	4.85086
C12-DC	vegetable_oils	0.0164591	0.0790323	1	FALSE	3.60417	1.65797	21.3681	4.85086
C12:1	vegetable_oils	-0.0376383	0.128656	1	FALSE	3.60417	1.65797	21.3681	4.85086
C14	vegetable_oils	-0.0303087	0.121333	1	FALSE	3.60417	1.65797	21.3681	4.85086
C14:1	vegetable_oils	0.0116758	0.749867	1	FALSE	3.60417	1.65797	21.3681	4.85086
C14:1-OH	vegetable_oils	-0.0114397	0.527503	1	FALSE	3.60417	1.65797	21.3681	4.85086
C14:2	vegetable_oils	-0.0187005	0.581642	1	FALSE	3.60417	1.65797	21.3681	4.85086
C14:2-OH	vegetable_oils	-0.00745314	0.758401	1	FALSE	3.60417	1.65797	21.3681	4.85086
C16	vegetable_oils	-0.0283976	0.17168	1	FALSE	3.60417	1.65797	21.3681	4.85086
C16-OH	vegetable_oils	0.0366579	0.0208794	1	FALSE	3.60417	1.65797	21.3681	4.85086
C16:1	vegetable_oils	-0.0316911	0.111912	1	FALSE	3.60417	1.65797	21.3681	4.85086
C16:1-OH	vegetable_oils	0.0229042	0.32591	1	FALSE	3.60417	1.65797	21.3681	4.85086
C18	vegetable_oils	-0.0168143	0.455527	1	FALSE	3.60417	1.65797	21.3681	4.85086
C18:1	vegetable_oils	0.0356366	0.113107	1	FALSE	3.60417	1.65797	21.3681	4.85086
C2	vegetable_oils	0.0463215	0.143581	1	FALSE	3.60417	1.65797	21.3681	4.85086
C3	vegetable_oils	0.0144867	0.59572	1	FALSE	3.60417	1.65797	21.3681	4.85086
C3-DC (C4-OH)	vegetable_oils	0.0168618	0.57847	1	FALSE	3.60417	1.65797	21.3681	4.85086
C3:1	vegetable_oils	0.0348731	0.162044	1	FALSE	3.60417	1.65797	21.3681	4.85086
C4	vegetable_oils	-0.0188912	0.587314	1	FALSE	3.60417	1.65797	21.3681	4.85086
C4:1	vegetable_oils	0.00795415	0.672125	1	FALSE	3.60417	1.65797	21.3681	4.85086
C5	vegetable_oils	0.0106908	0.688507	1	FALSE	3.60417	1.65797	21.3681	4.85086
C5-DC (C6-OH)	vegetable_oils	-0.0104093	0.65126	1	FALSE	3.60417	1.65797	21.3681	4.85086
C5-M-DC	vegetable_oils	-0.0075159	0.6779	1	FALSE	3.60417	1.65797	21.3681	4.85086
C5-OH (C3-DC-M)	vegetable_oils	0.0257623	0.116035	1	FALSE	3.60417	1.65797	21.3681	4.85086
C5:1	vegetable_oils	0.00525628	0.793853	1	FALSE	3.60417	1.65797	21.3681	4.85086
C5:1-DC	vegetable_oils	0.00310072	0.872073	1	FALSE	3.60417	1.65797	21.3681	4.85086
C6 (C4:1-DC)	vegetable_oils	0.0114466	0.662504	1	FALSE	3.60417	1.65797	21.3681	4.85086
C6:1	vegetable_oils	-0.00291606	0.884925	1	FALSE	3.60417	1.65797	21.3681	4.85086
C8	vegetable_oils	-0.0136579	0.670003	1	FALSE	3.60417	1.65797	21.3681	4.85086
C9	vegetable_oils	-0.0378335	0.099934	1	FALSE	3.60417	1.65797	21.3681	4.85086
H1	vegetable_oils	-0.00143148	0.908063	1	FALSE	3.60417	1.65797	21.3681	4.85086
lysoPC a C14:0	vegetable_oils	-0.0112054	0.260377	1	FALSE	3.60417	1.65797	21.3681	4.85086
lysoPC a C16:0	vegetable_oils	0.0277907	0.180976	1	FALSE	3.60417	1.65797	21.3681	4.85086
lysoPC a C16:1	vegetable_oils	-0.00518169	0.857181	1	FALSE	3.60417	1.65797	21.3681	4.85086
lysoPC a C17:0	vegetable_oils	0.0208997	0.500246	1	FALSE	3.60417	1.65797	21.3681	4.85086
lysoPC a C18:0	vegetable_oils	0.0462835	0.0902938	1	FALSE	3.60417	1.65797	21.3681	4.85086
lysoPC a C18:1	vegetable_oils	0.0824984	0.00552117	1	FALSE	3.60417	1.65797	21.3681	4.85086
lysoPC a C18:2	vegetable_oils	0.0297154	0.374778	1	FALSE	3.60417	1.65797	21.3681	4.85086
lysoPC a C20:3	vegetable_oils	-0.0235447	0.418245	1	FALSE	3.60417	1.65797	21.3681	4.85086
lysoPC a C20:4	vegetable_oils	-0.00631821	0.820696	1	FALSE	3.60417	1.65797	21.3681	4.85086
lysoPC a C24:0	vegetable_oils	-0.00610346	0.792757	1	FALSE	3.60417	1.65797	21.3681	4.85086
lysoPC a C26:0	vegetable_oils	-0.00507565	0.859531	1	FALSE	3.60417	1.65797	21.3681	4.85086
lysoPC a C26:1	vegetable_oils	0.0102116	0.677798	1	FALSE	3.60417	1.65797	21.3681	4.85086
lysoPC a C28:0	vegetable_oils	-0.00718887	0.780137	1	FALSE	3.60417	1.65797	21.3681	4.85086
lysoPC a C28:1	vegetable_oils	0.0023875	0.932285	1	FALSE	3.60417	1.65797	21.3681	4.85086
PC aa C24:0	vegetable_oils	-0.0384359	0.362679	1	FALSE	3.60417	1.65797	21.3681	4.85086
PC aa C26:0	vegetable_oils	0.0107079	0.473999	1	FALSE	3.60417	1.65797	21.3681	4.85086
PC aa C28:1	vegetable_oils	-0.00945389	0.730206	1	FALSE	3.60417	1.65797	21.3681	4.85086
PC aa C30:0	vegetable_oils	-0.0556133	0.0976485	1	FALSE	3.60417	1.65797	21.3681	4.85086
PC aa C30:2	vegetable_oils	-0.145727	0.614409	1	FALSE	3.60417	1.65797	21.3681	4.85086
PC aa C32:0	vegetable_oils	-0.0145488	0.539107	1	FALSE	3.60417	1.65797	21.3681	4.85086
PC aa C32:1	vegetable_oils	-0.0859263	0.073203	1	FALSE	3.60417	1.65797	21.3681	4.85086
PC aa C32:2	vegetable_oils	-0.0593882	0.149371	1	FALSE	3.60417	1.65797	21.3681	4.85086
PC aa C32:3	vegetable_oils	0.0285616	0.305004	1	FALSE	3.60417	1.65797	21.3681	4.85086
PC aa C34:1	vegetable_oils	0.0466758	0.126217	1	FALSE	3.60417	1.65797	21.3681	4.85086
PC aa C34:2	vegetable_oils	0.0144464	0.569474	1	FALSE	3.60417	1.65797	21.3681	4.85086
PC aa C34:3	vegetable_oils	0.00969361	0.765261	1	FALSE	3.60417	1.65797	21.3681	4.85086
PC aa C34:4	vegetable_oils	-0.0453158	0.243737	1	FALSE	3.60417	1.65797	21.3681	4.85086
PC aa C36:0	vegetable_oils	0.0573082	0.076269	1	FALSE	3.60417	1.65797	21.3681	4.85086
PC aa C36:1	vegetable_oils	0.0467885	0.115567	1	FALSE	3.60417	1.65797	21.3681	4.85086
PC aa C36:2	vegetable_oils	0.0383057	0.125585	1	FALSE	3.60417	1.65797	21.3681	4.85086
PC aa C36:3	vegetable_oils	0.0172265	0.526968	1	FALSE	3.60417	1.65797	21.3681	4.85086
PC aa C36:4	vegetable_oils	-0.0160417	0.577962	1	FALSE	3.60417	1.65797	21.3681	4.85086
PC aa C36:5	vegetable_oils	0.116989	0.00413502	1	FALSE	3.60417	1.65797	21.3681	4.85086
PC aa C36:6	vegetable_oils	0.0787817	0.0380238	1	FALSE	3.60417	1.65797	21.3681	4.85086
PC aa C38:0	vegetable_oils	0.0839287	0.00336137	1	FALSE	3.60417	1.65797	21.3681	4.85086
PC aa C38:1	vegetable_oils	-0.0893868	0.538506	1	FALSE	3.60417	1.65797	21.3681	4.85086
PC aa C38:3	vegetable_oils	-0.00503392	0.866746	1	FALSE	3.60417	1.65797	21.3681	4.85086
PC aa C38:4	vegetable_oils	-0.0175183	0.541492	1	FALSE	3.60417	1.65797	21.3681	4.85086
PC aa C38:5	vegetable_oils	0.031667	0.241467	1	FALSE	3.60417	1.65797	21.3681	4.85086
PC aa C38:6	vegetable_oils	0.0816194	0.00957933	1	FALSE	3.60417	1.65797	21.3681	4.85086
PC aa C40:1	vegetable_oils	0.0388126	0.0597505	1	FALSE	3.60417	1.65797	21.3681	4.85086
PC aa C40:2	vegetable_oils	0.0355526	0.230935	1	FALSE	3.60417	1.65797	21.3681	4.85086
PC aa C40:3	vegetable_oils	0.0266556	0.264616	1	FALSE	3.60417	1.65797	21.3681	4.85086
PC aa C40:4	vegetable_oils	-0.0764058	0.00896524	1	FALSE	3.60417	1.65797	21.3681	4.85086
PC aa C40:5	vegetable_oils	-0.0257197	0.383892	1	FALSE	3.60417	1.65797	21.3681	4.85086
PC aa C40:6	vegetable_oils	0.0730698	0.0240297	1	FALSE	3.60417	1.65797	21.3681	4.85086
PC aa C42:0	vegetable_oils	0.0513864	0.0393216	1	FALSE	3.60417	1.65797	21.3681	4.85086
PC aa C42:1	vegetable_oils	0.0326991	0.198284	1	FALSE	3.60417	1.65797	21.3681	4.85086
PC aa C42:2	vegetable_oils	0.0562835	0.026461	1	FALSE	3.60417	1.65797	21.3681	4.85086
PC aa C42:4	vegetable_oils	-0.0319875	0.203296	1	FALSE	3.60417	1.65797	21.3681	4.85086
PC aa C42:5	vegetable_oils	0.00962203	0.729684	1	FALSE	3.60417	1.65797	21.3681	4.85086
PC aa C42:6	vegetable_oils	0.0184755	0.479466	1	FALSE	3.60417	1.65797	21.3681	4.85086
PC ae C30:0	vegetable_oils	-0.0743375	0.0145691	1	FALSE	3.60417	1.65797	21.3681	4.85086
PC ae C30:1	vegetable_oils	0.0598203	0.601713	1	FALSE	3.60417	1.65797	21.3681	4.85086
PC ae C30:2	vegetable_oils	0.00505332	0.847111	1	FALSE	3.60417	1.65797	21.3681	4.85086
PC ae C32:1	vegetable_oils	-0.0441663	0.0781257	1	FALSE	3.60417	1.65797	21.3681	4.85086
PC ae C32:2	vegetable_oils	-0.00727008	0.767836	1	FALSE	3.60417	1.65797	21.3681	4.85086
PC ae C34:0	vegetable_oils	-0.0584484	0.0525329	1	FALSE	3.60417	1.65797	21.3681	4.85086
PC ae C34:1	vegetable_oils	0.0065681	0.797798	1	FALSE	3.60417	1.65797	21.3681	4.85086
PC ae C34:2	vegetable_oils	-0.0418487	0.146268	1	FALSE	3.60417	1.65797	21.3681	4.85086
PC ae C34:3	vegetable_oils	-0.0390164	0.214548	1	FALSE	3.60417	1.65797	21.3681	4.85086
PC ae C36:0	vegetable_oils	0.0330431	0.258234	1	FALSE	3.60417	1.65797	21.3681	4.85086
PC ae C36:1	vegetable_oils	0.0133681	0.623547	1	FALSE	3.60417	1.65797	21.3681	4.85086
PC ae C36:2	vegetable_oils	0.0122522	0.662653	1	FALSE	3.60417	1.65797	21.3681	4.85086
PC ae C36:3	vegetable_oils	-0.0303068	0.263496	1	FALSE	3.60417	1.65797	21.3681	4.85086
PC ae C36:4	vegetable_oils	-0.0653898	0.0230714	1	FALSE	3.60417	1.65797	21.3681	4.85086
PC ae C36:5	vegetable_oils	-0.0187201	0.538742	1	FALSE	3.60417	1.65797	21.3681	4.85086
PC ae C38:0	vegetable_oils	0.0774927	0.00921131	1	FALSE	3.60417	1.65797	21.3681	4.85086
PC ae C38:1	vegetable_oils	-0.0810422	0.738619	1	FALSE	3.60417	1.65797	21.3681	4.85086
PC ae C38:2	vegetable_oils	0.000316612	0.992426	1	FALSE	3.60417	1.65797	21.3681	4.85086
PC ae C38:3	vegetable_oils	-0.0189459	0.488238	1	FALSE	3.60417	1.65797	21.3681	4.85086
PC ae C38:4	vegetable_oils	-0.0633977	0.0128805	1	FALSE	3.60417	1.65797	21.3681	4.85086
PC ae C38:5	vegetable_oils	-0.00978522	0.696058	1	FALSE	3.60417	1.65797	21.3681	4.85086
PC ae C38:6	vegetable_oils	0.0272493	0.325482	1	FALSE	3.60417	1.65797	21.3681	4.85086
PC ae C40:1	vegetable_oils	0.044554	0.104031	1	FALSE	3.60417	1.65797	21.3681	4.85086
PC ae C40:2	vegetable_oils	0.0630799	0.013916	1	FALSE	3.60417	1.65797	21.3681	4.85086
PC ae C40:3	vegetable_oils	0.00262367	0.910451	1	FALSE	3.60417	1.65797	21.3681	4.85086
PC ae C40:4	vegetable_oils	-0.0357499	0.134289	1	FALSE	3.60417	1.65797	21.3681	4.85086
PC ae C40:5	vegetable_oils	-0.000612579	0.979724	1	FALSE	3.60417	1.65797	21.3681	4.85086
PC ae C40:6	vegetable_oils	0.0399484	0.127288	1	FALSE	3.60417	1.65797	21.3681	4.85086
PC ae C42:0	vegetable_oils	0.0262125	0.119121	1	FALSE	3.60417	1.65797	21.3681	4.85086
PC ae C42:1	vegetable_oils	-0.00805047	0.725175	1	FALSE	3.60417	1.65797	21.3681	4.85086
PC ae C42:2	vegetable_oils	0.0404552	0.122419	1	FALSE	3.60417	1.65797	21.3681	4.85086
PC ae C42:3	vegetable_oils	0.0559806	0.023277	1	FALSE	3.60417	1.65797	21.3681	4.85086
PC ae C42:4	vegetable_oils	-0.0243143	0.365053	1	FALSE	3.60417	1.65797	21.3681	4.85086
PC ae C42:5	vegetable_oils	0.00892993	0.699478	1	FALSE	3.60417	1.65797	21.3681	4.85086
PC ae C44:3	vegetable_oils	0.0227678	0.412674	1	FALSE	3.60417	1.65797	21.3681	4.85086
PC ae C44:4	vegetable_oils	0.0312905	0.236335	1	FALSE	3.60417	1.65797	21.3681	4.85086
PC ae C44:5	vegetable_oils	0.0229792	0.40862	1	FALSE	3.60417	1.65797	21.3681	4.85086
PC ae C44:6	vegetable_oils	0.0248481	0.364746	1	FALSE	3.60417	1.65797	21.3681	4.85086
SM (OH) C14:1	vegetable_oils	-0.00897017	0.742008	1	FALSE	3.60417	1.65797	21.3681	4.85086
SM (OH) C16:1	vegetable_oils	0.00755455	0.773467	1	FALSE	3.60417	1.65797	21.3681	4.85086
SM (OH) C22:1	vegetable_oils	0.0417576	0.106	1	FALSE	3.60417	1.65797	21.3681	4.85086
SM (OH) C22:2	vegetable_oils	0.030897	0.216176	1	FALSE	3.60417	1.65797	21.3681	4.85086
SM (OH) C24:1	vegetable_oils	0.0595574	0.0397327	1	FALSE	3.60417	1.65797	21.3681	4.85086
SM C16:0	vegetable_oils	0.00684736	0.741139	1	FALSE	3.60417	1.65797	21.3681	4.85086
SM C16:1	vegetable_oils	0.0249901	0.259395	1	FALSE	3.60417	1.65797	21.3681	4.85086
SM C18:0	vegetable_oils	0.0126695	0.601539	1	FALSE	3.60417	1.65797	21.3681	4.85086
SM C18:1	vegetable_oils	0.0110121	0.651958	1	FALSE	3.60417	1.65797	21.3681	4.85086
SM C20:2	vegetable_oils	0.0750073	0.0969718	1	FALSE	3.60417	1.65797	21.3681	4.85086
SM C24:0	vegetable_oils	0.0360731	0.12642	1	FALSE	3.60417	1.65797	21.3681	4.85086
SM C24:1	vegetable_oils	0.031837	0.172607	1	FALSE	3.60417	1.65797	21.3681	4.85086
SM C26:0	vegetable_oils	0.0987194	0.00991466	1	FALSE	3.60417	1.65797	21.3681	4.85086
SM C26:1	vegetable_oils	0.0673098	0.0704971	1	FALSE	3.60417	1.65797	21.3681	4.85086
ADMA	margarines_sw	-0.0679242	0.0120593	1	FALSE	0.000685883	0.000103103	2.77391	3.46501
Ala	margarines_sw	0.0290874	0.141314	1	FALSE	0.000685883	0.000103103	2.77391	3.46501
alpha-AAA	margarines_sw	-0.198628	0.316054	1	FALSE	0.000685883	0.000103103	2.77391	3.46501
Arg	margarines_sw	-0.0600867	0.00024862	1	FALSE	0.000685883	0.000103103	2.77391	3.46501
Asn	margarines_sw	-0.0124665	0.376679	1	FALSE	0.000685883	0.000103103	2.77391	3.46501
Asp	margarines_sw	0.0215791	0.380623	1	FALSE	0.000685883	0.000103103	2.77391	3.46501
Cit	margarines_sw	-0.0567662	0.00658372	1	FALSE	0.000685883	0.000103103	2.77391	3.46501
Creatinine	margarines_sw	0.0120314	0.416375	1	FALSE	0.000685883	0.000103103	2.77391	3.46501
DOPA	margarines_sw	0.00515177	0.496338	1	FALSE	0.000685883	0.000103103	2.77391	3.46501
Gln	margarines_sw	-0.0234655	0.0781697	1	FALSE	0.000685883	0.000103103	2.77391	3.46501
Glu	margarines_sw	0.0309491	0.340949	1	FALSE	0.000685883	0.000103103	2.77391	3.46501
Gly	margarines_sw	-0.0193809	0.426631	1	FALSE	0.000685883	0.000103103	2.77391	3.46501
His	margarines_sw	-0.022566	0.04975	1	FALSE	0.000685883	0.000103103	2.77391	3.46501
Histamine	margarines_sw	0.0292339	0.361623	1	FALSE	0.000685883	0.000103103	2.77391	3.46501
Ile	margarines_sw	0.00305484	0.861894	1	FALSE	0.000685883	0.000103103	2.77391	3.46501
Kynurenine	margarines_sw	-0.0276569	0.234195	1	FALSE	0.000685883	0.000103103	2.77391	3.46501
Leu	margarines_sw	-0.0171423	0.259425	1	FALSE	0.000685883	0.000103103	2.77391	3.46501
Lys	margarines_sw	-0.050994	0.00197098	1	FALSE	0.000685883	0.000103103	2.77391	3.46501
Met	margarines_sw	-0.0339708	0.0223515	1	FALSE	0.000685883	0.000103103	2.77391	3.46501
Met-SO	margarines_sw	-0.18329	0.438371	1	FALSE	0.000685883	0.000103103	2.77391	3.46501
Orn	margarines_sw	-0.0567862	0.0105165	1	FALSE	0.000685883	0.000103103	2.77391	3.46501
Phe	margarines_sw	-0.0280561	0.0281516	1	FALSE	0.000685883	0.000103103	2.77391	3.46501
Pro	margarines_sw	0.0269271	0.30781	1	FALSE	0.000685883	0.000103103	2.77391	3.46501
Putrescine	margarines_sw	-0.0425885	0.151541	1	FALSE	0.000685883	0.000103103	2.77391	3.46501
Sarcosine	margarines_sw	-0.0636921	0.0424367	1	FALSE	0.000685883	0.000103103	2.77391	3.46501
SDMA	margarines_sw	-0.00582354	0.783451	1	FALSE	0.000685883	0.000103103	2.77391	3.46501
Ser	margarines_sw	-0.020629	0.189082	1	FALSE	0.000685883	0.000103103	2.77391	3.46501
Serotonin	margarines_sw	-0.0529562	0.333169	1	FALSE	0.000685883	0.000103103	2.77391	3.46501
Spermidine	margarines_sw	-0.0160586	0.335838	1	FALSE	0.000685883	0.000103103	2.77391	3.46501
Spermine	margarines_sw	-0.00792696	0.634115	1	FALSE	0.000685883	0.000103103	2.77391	3.46501
t4-OH-Pro	margarines_sw	-0.0409644	0.235489	1	FALSE	0.000685883	0.000103103	2.77391	3.46501
Taurine	margarines_sw	0.00978399	0.57415	1	FALSE	0.000685883	0.000103103	2.77391	3.46501
Thr	margarines_sw	-0.00480694	0.806519	1	FALSE	0.000685883	0.000103103	2.77391	3.46501
Trp	margarines_sw	-0.0404612	0.00410511	1	FALSE	0.000685883	0.000103103	2.77391	3.46501
Tyr	margarines_sw	-0.0519607	0.00537094	1	FALSE	0.000685883	0.000103103	2.77391	3.46501
Val	margarines_sw	-0.0176281	0.267235	1	FALSE	0.000685883	0.000103103	2.77391	3.46501
C0	margarines_sw	-0.0589811	0.00222612	1	FALSE	0.000685883	0.000103103	2.77391	3.46501
C10	margarines_sw	-0.00172926	0.959915	1	FALSE	0.000685883	0.000103103	2.77391	3.46501
C10:1	margarines_sw	0.0601668	0.0162159	1	FALSE	0.000685883	0.000103103	2.77391	3.46501
C10:2	margarines_sw	0.0207239	0.172374	1	FALSE	0.000685883	0.000103103	2.77391	3.46501
C12	margarines_sw	-0.0114945	0.645702	1	FALSE	0.000685883	0.000103103	2.77391	3.46501
C12-DC	margarines_sw	0.0116065	0.201571	1	FALSE	0.000685883	0.000103103	2.77391	3.46501
C12:1	margarines_sw	0.00321384	0.893709	1	FALSE	0.000685883	0.000103103	2.77391	3.46501
C14	margarines_sw	-0.0304242	0.109848	1	FALSE	0.000685883	0.000103103	2.77391	3.46501
C14:1	margarines_sw	-0.00635851	0.858054	1	FALSE	0.000685883	0.000103103	2.77391	3.46501
C14:1-OH	margarines_sw	-0.00715282	0.684115	1	FALSE	0.000685883	0.000103103	2.77391	3.46501
C14:2	margarines_sw	0.0349946	0.288269	1	FALSE	0.000685883	0.000103103	2.77391	3.46501
C14:2-OH	margarines_sw	-0.0191728	0.414958	1	FALSE	0.000685883	0.000103103	2.77391	3.46501
C16	margarines_sw	-0.0466461	0.0209831	1	FALSE	0.000685883	0.000103103	2.77391	3.46501
C16-OH	margarines_sw	-0.0172182	0.264717	1	FALSE	0.000685883	0.000103103	2.77391	3.46501
C16:1	margarines_sw	0.000280534	0.988449	1	FALSE	0.000685883	0.000103103	2.77391	3.46501
C16:1-OH	margarines_sw	-0.0316113	0.162655	1	FALSE	0.000685883	0.000103103	2.77391	3.46501
C18	margarines_sw	-0.0460814	0.0354024	1	FALSE	0.000685883	0.000103103	2.77391	3.46501
C18:1	margarines_sw	0.00799787	0.714291	1	FALSE	0.000685883	0.000103103	2.77391	3.46501
C2	margarines_sw	0.00103044	0.973282	1	FALSE	0.000685883	0.000103103	2.77391	3.46501
C3	margarines_sw	-0.0638841	0.0158265	1	FALSE	0.000685883	0.000103103	2.77391	3.46501
C3-DC (C4-OH)	margarines_sw	0.0710642	0.0157914	1	FALSE	0.000685883	0.000103103	2.77391	3.46501
C3:1	margarines_sw	-0.00302971	0.900386	1	FALSE	0.000685883	0.000103103	2.77391	3.46501
C4	margarines_sw	-0.0227116	0.501641	1	FALSE	0.000685883	0.000103103	2.77391	3.46501
C4:1	margarines_sw	-0.00578306	0.751353	1	FALSE	0.000685883	0.000103103	2.77391	3.46501
C5	margarines_sw	-0.0819009	0.00155005	1	FALSE	0.000685883	0.000103103	2.77391	3.46501
C5-DC (C6-OH)	margarines_sw	-0.00167698	0.940182	1	FALSE	0.000685883	0.000103103	2.77391	3.46501
C5-M-DC	margarines_sw	-0.00455737	0.795329	1	FALSE	0.000685883	0.000103103	2.77391	3.46501
C5-OH (C3-DC-M)	margarines_sw	-0.0239045	0.133177	1	FALSE	0.000685883	0.000103103	2.77391	3.46501
C5:1	margarines_sw	-0.0691389	0.000385911	1	FALSE	0.000685883	0.000103103	2.77391	3.46501
C5:1-DC	margarines_sw	-0.0418589	0.0252478	1	FALSE	0.000685883	0.000103103	2.77391	3.46501
C6 (C4:1-DC)	margarines_sw	0.0117469	0.644421	1	FALSE	0.000685883	0.000103103	2.77391	3.46501
C6:1	margarines_sw	0.00370088	0.849826	1	FALSE	0.000685883	0.000103103	2.77391	3.46501
C8	margarines_sw	-0.00234399	0.93996	1	FALSE	0.000685883	0.000103103	2.77391	3.46501
C9	margarines_sw	-0.065108	0.0034982	1	FALSE	0.000685883	0.000103103	2.77391	3.46501
H1	margarines_sw	-0.00310843	0.796287	1	FALSE	0.000685883	0.000103103	2.77391	3.46501
lysoPC a C14:0	margarines_sw	-0.0277677	0.00405374	1	FALSE	0.000685883	0.000103103	2.77391	3.46501
lysoPC a C16:0	margarines_sw	-0.0288877	0.151638	1	FALSE	0.000685883	0.000103103	2.77391	3.46501
lysoPC a C16:1	margarines_sw	-0.0428651	0.124741	1	FALSE	0.000685883	0.000103103	2.77391	3.46501
lysoPC a C18:0	margarines_sw	-0.0783479	0.00309518	1	FALSE	0.000685883	0.000103103	2.77391	3.46501
lysoPC a C18:1	margarines_sw	-0.0752313	0.00905481	1	FALSE	0.000685883	0.000103103	2.77391	3.46501
lysoPC a C18:2	margarines_sw	-0.0631651	0.0517476	1	FALSE	0.000685883	0.000103103	2.77391	3.46501
lysoPC a C20:3	margarines_sw	-0.0563012	0.0460766	1	FALSE	0.000685883	0.000103103	2.77391	3.46501
lysoPC a C20:4	margarines_sw	-0.0432352	0.10994	1	FALSE	0.000685883	0.000103103	2.77391	3.46501
lysoPC a C24:0	margarines_sw	-0.0179842	0.424533	1	FALSE	0.000685883	0.000103103	2.77391	3.46501
lysoPC a C26:0	margarines_sw	-0.0256267	0.35681	1	FALSE	0.000685883	0.000103103	2.77391	3.46501
lysoPC a C26:1	margarines_sw	-0.04686	0.0493585	1	FALSE	0.000685883	0.000103103	2.77391	3.46501
lysoPC a C28:0	margarines_sw	-0.0840073	0.000761915	1	FALSE	0.000685883	0.000103103	2.77391	3.46501
PC aa C24:0	margarines_sw	-0.0120267	0.768886	1	FALSE	0.000685883	0.000103103	2.77391	3.46501
PC aa C26:0	margarines_sw	-0.0071809	0.620843	1	FALSE	0.000685883	0.000103103	2.77391	3.46501
PC aa C28:1	margarines_sw	-0.0973492	0.000249174	1	FALSE	0.000685883	0.000103103	2.77391	3.46501
PC aa C30:0	margarines_sw	-0.0950908	0.00353182	1	FALSE	0.000685883	0.000103103	2.77391	3.46501
PC aa C30:2	margarines_sw	0.427438	0.12753	1	FALSE	0.000685883	0.000103103	2.77391	3.46501
PC aa C32:0	margarines_sw	-0.0461552	0.0446189	1	FALSE	0.000685883	0.000103103	2.77391	3.46501
PC aa C32:1	margarines_sw	-0.0695825	0.135001	1	FALSE	0.000685883	0.000103103	2.77391	3.46501
PC aa C32:2	margarines_sw	-0.022124	0.580094	1	FALSE	0.000685883	0.000103103	2.77391	3.46501
PC aa C32:3	margarines_sw	-0.081962	0.00240575	1	FALSE	0.000685883	0.000103103	2.77391	3.46501
PC aa C34:1	margarines_sw	-0.0273067	0.356726	1	FALSE	0.000685883	0.000103103	2.77391	3.46501
PC aa C34:2	margarines_sw	-0.00377271	0.878389	1	FALSE	0.000685883	0.000103103	2.77391	3.46501
PC aa C34:3	margarines_sw	-0.0416438	0.186155	1	FALSE	0.000685883	0.000103103	2.77391	3.46501
PC aa C34:4	margarines_sw	-0.0421492	0.263826	1	FALSE	0.000685883	0.000103103	2.77391	3.46501
PC aa C36:0	margarines_sw	-0.0885173	0.00470232	1	FALSE	0.000685883	0.000103103	2.77391	3.46501
PC aa C36:1	margarines_sw	-0.0736453	0.010702	1	FALSE	0.000685883	0.000103103	2.77391	3.46501
PC aa C36:2	margarines_sw	-0.044943	0.064131	1	FALSE	0.000685883	0.000103103	2.77391	3.46501
PC aa C36:3	margarines_sw	-0.0147248	0.577461	1	FALSE	0.000685883	0.000103103	2.77391	3.46501
PC aa C36:4	margarines_sw	0.0218024	0.435858	1	FALSE	0.000685883	0.000103103	2.77391	3.46501
PC aa C36:5	margarines_sw	-0.110499	0.00525933	1	FALSE	0.000685883	0.000103103	2.77391	3.46501
PC aa C36:6	margarines_sw	-0.0915292	0.0130053	1	FALSE	0.000685883	0.000103103	2.77391	3.46501
PC aa C38:0	margarines_sw	-0.0434187	0.117892	1	FALSE	0.000685883	0.000103103	2.77391	3.46501
PC aa C38:1	margarines_sw	-0.226963	0.107389	1	FALSE	0.000685883	0.000103103	2.77391	3.46501
PC aa C38:3	margarines_sw	-0.0222736	0.444321	1	FALSE	0.000685883	0.000103103	2.77391	3.46501
PC aa C38:4	margarines_sw	-0.00080167	0.977029	1	FALSE	0.000685883	0.000103103	2.77391	3.46501
PC aa C38:5	margarines_sw	-0.0462648	0.0778405	1	FALSE	0.000685883	0.000103103	2.77391	3.46501
PC aa C38:6	margarines_sw	0.00995829	0.744876	1	FALSE	0.000685883	0.000103103	2.77391	3.46501
PC aa C40:1	margarines_sw	0.0181615	0.363744	1	FALSE	0.000685883	0.000103103	2.77391	3.46501
PC aa C40:2	margarines_sw	0.00222594	0.938358	1	FALSE	0.000685883	0.000103103	2.77391	3.46501
PC aa C40:3	margarines_sw	-0.040658	0.0792603	1	FALSE	0.000685883	0.000103103	2.77391	3.46501
PC aa C40:4	margarines_sw	-0.0371201	0.191099	1	FALSE	0.000685883	0.000103103	2.77391	3.46501
PC aa C40:5	margarines_sw	-0.0500831	0.0806082	1	FALSE	0.000685883	0.000103103	2.77391	3.46501
PC aa C40:6	margarines_sw	-0.00580651	0.853453	1	FALSE	0.000685883	0.000103103	2.77391	3.46501
PC aa C42:0	margarines_sw	0.00112688	0.962866	1	FALSE	0.000685883	0.000103103	2.77391	3.46501
PC aa C42:1	margarines_sw	-0.01464	0.552781	1	FALSE	0.000685883	0.000103103	2.77391	3.46501
PC aa C42:2	margarines_sw	0.00125711	0.959355	1	FALSE	0.000685883	0.000103103	2.77391	3.46501
PC aa C42:4	margarines_sw	-0.00512557	0.833531	1	FALSE	0.000685883	0.000103103	2.77391	3.46501
PC aa C42:5	margarines_sw	-0.0212768	0.431291	1	FALSE	0.000685883	0.000103103	2.77391	3.46501
PC aa C42:6	margarines_sw	-0.0269497	0.287846	1	FALSE	0.000685883	0.000103103	2.77391	3.46501
PC ae C30:1	margarines_sw	-0.0786739	0.479632	1	FALSE	0.000685883	0.000103103	2.77391	3.46501
PC ae C30:2	margarines_sw	-0.0887246	0.00047445	1	FALSE	0.000685883	0.000103103	2.77391	3.46501
PC ae C32:1	margarines_sw	-0.0784396	0.00124755	1	FALSE	0.000685883	0.000103103	2.77391	3.46501
PC ae C34:3	margarines_sw	-0.0933827	0.00218041	1	FALSE	0.000685883	0.000103103	2.77391	3.46501
PC ae C36:0	margarines_sw	-0.0595178	0.0357107	1	FALSE	0.000685883	0.000103103	2.77391	3.46501
PC ae C36:3	margarines_sw	-0.0981588	0.000186117	1	FALSE	0.000685883	0.000103103	2.77391	3.46501
PC ae C36:4	margarines_sw	-0.0885132	0.00152304	1	FALSE	0.000685883	0.000103103	2.77391	3.46501
PC ae C36:5	margarines_sw	-0.103008	0.000476686	1	FALSE	0.000685883	0.000103103	2.77391	3.46501
PC ae C38:0	margarines_sw	-0.0703276	0.0148703	1	FALSE	0.000685883	0.000103103	2.77391	3.46501
PC ae C38:1	margarines_sw	-0.0877473	0.709786	1	FALSE	0.000685883	0.000103103	2.77391	3.46501
PC ae C38:2	margarines_sw	-0.0907099	0.00500704	1	FALSE	0.000685883	0.000103103	2.77391	3.46501
PC ae C38:3	margarines_sw	-0.0983917	0.00020349	1	FALSE	0.000685883	0.000103103	2.77391	3.46501
PC ae C38:4	margarines_sw	-0.0905909	0.000246501	1	FALSE	0.000685883	0.000103103	2.77391	3.46501
PC ae C38:5	margarines_sw	-0.0792816	0.00107707	1	FALSE	0.000685883	0.000103103	2.77391	3.46501
PC ae C38:6	margarines_sw	-0.0880067	0.0010456	1	FALSE	0.000685883	0.000103103	2.77391	3.46501
PC ae C40:1	margarines_sw	-0.0365856	0.169062	1	FALSE	0.000685883	0.000103103	2.77391	3.46501
PC ae C40:2	margarines_sw	-0.0783482	0.00164391	1	FALSE	0.000685883	0.000103103	2.77391	3.46501
PC ae C40:3	margarines_sw	-0.0381841	0.0913951	1	FALSE	0.000685883	0.000103103	2.77391	3.46501
PC ae C40:4	margarines_sw	-0.0669963	0.00378886	1	FALSE	0.000685883	0.000103103	2.77391	3.46501
[truncated: 6,576 more rows]
