# Supplementary material for: Age, Sex, Body Mass Index, Diet and Menopause Related Metabolites in a Large Homogeneous Alpine Cohort
Source: Metabolites. 2022 Feb 24;12(3):205. doi: 10.3390/metabo12030205 (PMC8955763; doi:10.3390/metabo12030205)
Supplement: Supplementary file 1 [file metabolites-12-00205-s001.zip › metabolites-1604168-supplementary/Table_S3-metabolite-summary.xlsx]

## Sheet: S3 summary
Name	Aliases	Formula	Class	Conc	Sd	Conc_M	Conc_F	CV_study	CV_QC	significant_sex	significant_age	significant_BMI	significant_menopause	literature_sex	literature_age	literature_BMI	literature_menopause	literature_sex_coef	literature_age_coef	literature_BMI_coef	literature_menopause_coef	HMDB_ID
ADMA	ADMA	C8H18N4O2	biogenic amines	0.4893	3.2043	0.4419	0.5288	654.874	6.62766		pos			26491425;30799310	30799310			neg;neg	pos			HMDB0001539
Ala	Alanine	C3H7NO2	aminoacids	345.094	72.7795	352.554	338.873	21.0897	4.78964			pos		30799310;33622307	23838602	26863521	25144627	neg;neg	pos	pos	pos	HMDB0000161
alpha-AAA	alpha-Aminoadipic acid	C6H11NO4	biogenic amines	0.5657	0.4804	0.6481	0.4953	84.9213	21.4869	neg		pos		30799310				neg				HMDB0000510
Arg	Arginine	C6H14N4O2	aminoacids	101.609	18.5426	102.192	101.122	18.249	3.82462		pos			30799310				neg				HMDB0000517
Asn	Asparagine	C4H8N2O3	aminoacids	45.7554	7.2795	46.2014	45.3835	15.9096	3.13825		neg	neg		30799310	30799310;23838602;25598764	25598764		neg	neg;pos;neg	neg		HMDB0000168
Asp	Aspartate	C4H7NO4	aminoacids	14.7097	3.9664	14.1825	15.1494	26.9645	5.46453		neg	pos		30799310	23838602			neg	neg			HMDB0000191
C0	L-Carnitine	C7H15NO3	acylcarnitines	38.5119	8.8506	41.9292	35.6619	22.9815	5.64998	neg	pos			26491425;30799310;21852955	30799310;22834969			neg;neg;neg	pos;pos			HMDB0000062
C10	Decanoylcarnitine	C17H33NO4	acylcarnitines	0.3598	0.1824	0.3638	0.3565	50.6948	4.14		pos			26491425;30799310;21852955	23838602;30799310			neg;pos;neg	pos;pos			HMDB0000651;HMDB0062631
C10:1	Decenoylcarnitine	C17H31NO4	acylcarnitines	0.1568	0.051	0.1607	0.1535	32.5255	5.2944		pos			21852955	22834969			neg	pos			HMDB0013205;HMDB0240585
C10:2	Decadienylcarnitine	C17H29NO4	acylcarnitines	0.08	0.0119	0.0813	0.0788	14.875	9.16198		pos			21852955				neg				HMDB0013325
C12	Dodecanoylcarnitine	C19H37NO4	acylcarnitines	0.1449	0.0475	0.1516	0.1392	32.7812	7.44217		pos			26491425;21852955	30799310			neg;neg	pos			HMDB0002250
C12-DC	Dodecanedioylcarnitine	C19H35NO6	acylcarnitines	0.3319	0.0321	0.3325	0.3313	9.67159	4.57467		neg											HMDB0013327
C12:1	Dodecenoylcarnitine	C19H35NO4	acylcarnitines	0.1534	0.0438	0.1579	0.1497	28.5528	5.36863		pos			21852955	22834969			neg	pos			HMDB0013326
C14	Tetradecanoylcarnitine	C21H41NO4	acylcarnitines	0.0579	0.0152	0.0591	0.0568	26.2522	16.2426		pos			21852955	30799310			neg	pos			HMDB0005066
C14:1	Tetradecenoylcarnitine	C21H39NO4	acylcarnitines	0.0838	0.0368	0.0868	0.0814	43.9141	5.82575		pos											HMDB0013329;HMDB0002014;HMDB0240588
C14:1-OH	Hydroxytetradecenoylcarnitine	C21H39NO5	acylcarnitines	0.0272	0.0059	0.028	0.0264	21.6912	9.11905		pos			21852955				neg				HMDB0013330;HMDB0062517
C14:2	Tetradecadienylcarnitine	C21H37NO4	acylcarnitines	0.0426	0.0163	0.0445	0.0411	38.2629	7.46296		pos			21852955				neg				HMDB0013331
C14:2-OH	Hydroxytetradecadienylcarnitine	C21H37NO5	acylcarnitines	0.031	0.0071	0.0316	0.0305	22.9032	8.47268		pos											HMDB0013332
C16	Hexadecanoylcarnitine	C23H45NO4	acylcarnitines	0.1325	0.0348	0.1405	0.1259	26.2642	18.7733		pos			26491425;30799310;21852955	30799310			neg;neg;neg	pos			HMDB0000222
C16-OH	Hydroxyhexadecanoylcarnitine	C23H45NO5	acylcarnitines	0.0314	0.005	0.0319	0.0309	15.9236	8.81245		pos											HMDB0013336;HMDB0061642
C16:1	Hexadecenoylcarnitine	C23H43NO4	acylcarnitines	0.0469	0.0115	0.0467	0.0471	24.5203	7.48077		pos				22834969				pos			HMDB0013207;HMDB0006317
C16:1-OH	Hydroxyhexadecenoylcarnitine	C23H43NO5	acylcarnitines	0.0192	0.0042	0.0196	0.0189	21.875	12.1667		pos			30799310	30799310			neg	pos			HMDB0013333;HMDB0006210
C18	Octadecanoylcarnitine	C25H49NO4	acylcarnitines	0.0662	0.0181	0.0712	0.0621	27.3414	16.2743		pos			26491425;30799310;21852955	30799310			neg;neg;neg	pos			HMDB0000848
C18:1	Octadecenoylcarnitine	C25H47NO4	acylcarnitines	0.1343	0.0344	0.1404	0.1291	25.6143	5.34757		pos			26491425;21852955	30799310;22834969			neg;neg	pos;pos			HMDB0094687;HMDB0013338;HMDB0013337;HMDB0006464;HMDB0006351;HMDB0005065
C2	Acetylcarnitine	C9H17NO4	acylcarnitines	7.6164	2.6725	7.692	7.5533	35.0888	2.33257		pos		pos	30799310	23838602;30799310			pos	pos;pos			HMDB0000201
C3	C3 Carnitine	C10H19NO4	acylcarnitines	0.38	0.1253	0.4248	0.3427	32.9737	4.27434	neg	pos	pos		26491425;30799310;21852955	30799310			neg;neg;neg	pos			HMDB0000824
C3-DC (C4-OH)	3-Hydroxybutyrylcarnitine	C11H21NO5	acylcarnitines	0.0478	0.0246	0.0496	0.0463	51.4644	7.98633		pos			30799310	30799310			neg	pos			HMDB0013127;HMDB0062735;HMDB0002095
C3:1	Propenoylcarnitine	C10H17NO4	acylcarnitines	0.0141	0.0036	0.0147	0.0136	25.5319	14.3145													HMDB0013124
C4	Butyrylcarnitine	C11H21NO4	acylcarnitines	0.2079	0.1016	0.2191	0.1985	48.8696	6.25445		pos			26491425;30799310;21852955	23838602;30799310			neg;neg;neg	pos;pos			HMDB0002013;HMDB0000736
C4:1	Butenylcarnitine	C11H19NO4	acylcarnitines	0.0224	0.0045	0.023	0.0218	20.0893	11.9083		pos			21852955				neg				HMDB0013126
C5	Valerylcarnitine	C12H24NO4	acylcarnitines	0.1343	0.045	0.1549	0.1171	33.5071	5.32431	neg	pos	pos		26491425;30799310;21852955				neg;neg;neg				HMDB0013128;HMDB0000688
C5-DC (C6-OH)	Glutarylcarnitine	C12H21NO6	acylcarnitines	0.0219	0.0061	0.0228	0.0212	27.8539	11.563		pos			26491425;30799310				neg;neg				HMDB0013130;HMDB0013131;HMDB0061633
C5-M-DC	Methylglutarylcarnitine	C13H23NO6	acylcarnitines	0.0296	0.007	0.0294	0.0298	23.6486	11.1294		pos			30799310	30799310			pos	pos			HMDB0000552;HMDB0061677
C5-OH (C3-DC-M)	Hydroxyvalerylcarnitine	C12H25NO5	acylcarnitines	0.0513	0.0096	0.0534	0.0496	18.7135	8.71439		pos											HMDB0013132
C5:1	Tiglylcarnitine	C12H21NO4	acylcarnitines	0.0328	0.007	0.0344	0.0315	21.3415	9.65255		pos			26491425				neg				HMDB0002366
C5:1-DC	Glutaconylcarnitine	C12H19NO6	acylcarnitines	0.0222	0.0044	0.0226	0.0219	19.8198	12.5183		pos											HMDB0013129
C6 (C4:1-DC)	Hexanoylcarnitine	C13H25NO4	acylcarnitines	0.0719	0.0302	0.072	0.0719	42.0028	6.37524		pos				23838602				pos			HMDB0000756;HMDB0013134
C6:1	Hexenoylcarnitine	C13H23NO4	acylcarnitines	0.0158	0.003	0.016	0.0157	18.9873	11.2104		pos											HMDB0013161
C8	Octanoylcarnitine	C15H29NO4	acylcarnitines	0.2216	0.1109	0.2232	0.2203	50.0451	8.83286		pos			30799310;21852955	23838602;30799310			pos;neg	pos;pos			HMDB0000791
C9	Nonaylcarnitine	C16H31NO4	acylcarnitines	0.0675	0.0185	0.0688	0.0665	27.4074	7.42115		pos			21852955				neg				HMDB0013288;HMDB0006320
Cit	Citrulline	C6H13N3O3	aminoacids	30.1035	7.8596	31.1238	29.2525	26.1086	4.03823	neg	pos	neg			30799310;23838602	26863521			pos;pos	neg		HMDB0000904
Creatinine	Creatinine	C4H7N3O	biogenic amines	77.3732	19.592	86.062	70.1268	25.3214	4.71482	neg	pos			26491425;30799310;25598764;33622307	30799310;23838602			neg;neg;pos;neg	pos;neg			HMDB0000562
DOPA	Levodopa	C9H11NO4	biogenic amines	0.1938	0.1091	0.1935	0.1941	56.2951	2.92678													HMDB0000181
Gln	Glutamine	C5H10N2O3	aminoacids	647.042	97.4292	671.422	626.709	15.0576	4.85311		pos			33622307;21852955	30799310;23838602;25598764;22834969	25598764	25144627	neg;neg	pos;pos;pos;neg	pos	pos	HMDB0000641
Glu	L-Glutamic Acid	C5H9NO4	aminoacids	46.1921	19.1653	52.2484	41.1411	41.4904	3.75574	neg	pos	pos	pos	26491425;30799310				neg;neg				HMDB0000148
Gly	Glycine	C2H5NO2	aminoacids	248.912	72.5538	230.875	263.954	29.1484	3.74325	pos	pos	neg		26491425;30799310;21852955	23838602	26863521	25144627	pos;pos;pos	pos	neg	pos	HMDB0000123
H1	Sugars		sugars	4494.6	750.517	4655.61	4360.31	16.6982	3.29945		pos	pos
His	Histidine	C6H9N3O2	aminoacids	90.1007	12.0519	91.4587	88.9681	13.376	3.5409		neg			26491425;30799310;33622307;21852955	30799310;23838602;25598764;22834969	25598764		pos;neg;pos;neg	neg;neg;neg;neg	neg		HMDB0000177
Histamine	Histamine	C5H9N3	biogenic amines	0.1434	0.021	0.1434	0.1434	14.6444	0.993963													HMDB0000870
Ile	Isoleucine	C6H13NO2	aminoacids	66.0905	15.1983	74.5358	59.0471	22.9962	3.69105	neg	neg	pos		26491425;30799310;33622307	23838602	26863521	25144627	neg;neg;neg	pos	pos	pos	HMDB0000172
Kynurenine	Kynureine	C10H12N2O3	biogenic amines	2.7046	0.7291	2.8578	2.5769	26.9578	6.67513		pos	pos		26491425;30799310	30799310;23838602	26863521		neg;neg	pos;pos	pos		HMDB0000684
Leu	Leucine	C6H13NO2	aminoacids	132.855	27.3033	149.064	119.334	20.5512	4.05123	neg	neg	pos		26491425;30799310;33622307	30799310;23838602	26863521		neg;neg;neg	neg;pos	pos		HMDB0000687
Lys	Lysine	C6H14N2O2	aminoacids	207.147	39.0848	216.563	199.295	18.8681	7.06956		pos			26491425	23838602			neg	pos			HMDB0000182
lysoPC a C14:0	LPC 14:0;PC O-14:0;LPC O-15:0	C22H46NO7P;C23H50NO6P	GP	3.6277	0.4993	3.6397	3.6177	13.7635	6.02669		pos											HMDB0010379
lysoPC a C16:0	LPC 16:0;PC O-16:0;LPC O-17:0	C24H50NO7P;C25H54NO6P	GP	58.2544	12.7673	62.4447	54.7597	21.9165	4.56177	neg	pos	neg		21852955	30799310	26863521		neg	neg	neg		HMDB0010382
lysoPC a C16:1	LPC 16:1;PC O-17:1	C24H48NO7P;C25H52NO6P	GP	2.1348	0.6932	2.2397	2.0474	32.4714	6.99532		pos			30799310		26863521		pos		neg		HMDB0010383
lysoPC a C17:0	LPC 17:0;PC O-17:0;LPC O-18:0;PC 16:0	C25H52NO7P;C26H56NO6P;C24H48NO8P	GP	1.2745	0.3892	1.3061	1.2481	30.5375	5.38011		pos	neg		26491425				neg				HMDB0012108;HMDB0011149
lysoPC a C18:0	LPC 18:0;PC O-18:0;LPC O-19:0	C26H54NO7P;C27H58NO6P	GP	18.616	5.1354	19.8583	17.5799	27.5859	6.47713	neg	pos	neg		26491425;30799310;21852955	30799310	26863521		neg;pos;neg	pos	neg		HMDB0010384
lysoPC a C18:1	LPC 18:1;PC O-18:1	C26H52NO7P;C26H52NO7P	GP	14.8215	4.6837	16.4768	13.441	31.6007	3.15455	neg	pos	neg		26491425;30799310;21852955		26863521		neg;pos;neg		neg		HMDB0002815;HMDB0010385
lysoPC a C18:2	LPC 18:2;PC O-19:2	C26H50NO7P;C27H54NO6P	GP	22.1054	8.1175	25.3082	19.4342	36.7218	4.47491	neg		neg		26491425;21852955	22834969	26863521		neg;neg	neg	neg		HMDB0010386
lysoPC a C20:3	LPC 20:3	C28H52NO7P	GP	2.0889	0.6691	2.3595	1.8631	32.0312	4.87954	neg	pos			26491425;21852955	22834969			neg;neg	neg			HMDB0010393;HMDB0010394
lysoPC a C20:4	LPC 20:4	C28H50NO7P	GP	5.3809	1.7845	6.2885	4.624	33.1636	4.52471	neg	pos	neg		26491425;30799310;21852955		26863521		neg;pos;neg		neg		HMDB0010395;HMDB0010396
lysoPC a C24:0	LPC 24:0	C32H66NO7P	GP	0.1018	0.0237	0.1022	0.1014	23.2809	15.5515		pos			30799310					neg			HMDB0010405
lysoPC a C26:0	LPC 26:0;PC 25:0	C34H70NO7P;C33H66NO8P	GP	0.1029	0.0304	0.1018	0.1039	29.5432	18.3602						30799310				neg			HMDB0029205
lysoPC a C26:1	LPC 26:1;PC 25:1	C34H68NO7P;C33H64NO8P	GP	0.0607	0.0155	0.0594	0.0617	25.5354	18.739		pos											HMDB0029220
lysoPC a C28:0	LPC 28:0;PC 27:0;PC O-28:0	C36H74NO7P;C35H70NO8P	GP	0.1667	0.042	0.1651	0.1681	25.195	13.6217													HMDB0029206
lysoPC a C28:1	LPC 28:1;PC 27:1;PC O-28:1	C35H68NO8P;C36H72NO7P	GP	0.2586	0.0781	0.2339	0.2793	30.2011	10.3554		pos											HMDB0029221
Met	Methionine	C5H11NO2S	aminoacids	22.8006	4.2522	24.3709	21.491	18.6495	4.84847	neg	neg			26491425;30799310;21852955	25598764			neg;neg;neg	neg			HMDB0000696
Met-SO	Methioninesulfoxide	C5H11NO3S	biogenic amines	0.2349	0.3694	0.2253	0.2429	157.258	51.5111					25598764	30799310			pos	pos			HMDB0002005
Orn	Ornithine	C5H12N2O2	aminoacids	73.1588	19.2175	79.0332	68.2585	26.2682	6.62876	neg	pos			21852955	23838602;25598764;30799310	26863521		neg	pos;pos;pos	pos		HMDB0000214
PC aa C24:0	PC 24:0	C32H64NO8P	GP	0.0648	0.0932	0.0667	0.0633	143.827	257.418		pos
PC aa C26:0	PC 26:0	C34H68NO8P	GP	0.4917	0.0729	0.4904	0.4927	14.8261	7.57953		pos
PC aa C28:1	PC 28:1;PC O-29:1	C36H70NO8P	GP	2.9352	0.8584	2.772	3.0712	29.245	6.2038		pos			21852955	22834969			pos	pos			HMDB0007867;HMDB0007899
PC aa C30:0	PC 30:0;PC O-31:0	C38H76NO8P;C39H80NO7P	GP	3.492	1.2737	3.1894	3.7444	36.4748	6.31551	pos	pos			21852955;30799310				pos;pos				HMDB0007965;HMDB0007934;HMDB0007869
PC aa C30:2	PC 30:2;PC O-31:2	C38H72NO8P;C39H76NO7P	GP	0.2085	0.1084	0.1991	0.2163	51.9904	58.2509													HMDB0007903;HMDB0007999
PC aa C32:0	PC 32:0;PC O-33:0	C40H80NO8P;C41H84NO7P	GP	35.649	8.5904	34.3773	36.7095	24.0972	6.53948		pos				30799310				pos			HMDB0000564;HMDB0007871;HMDB0008031
PC aa C32:1	PC 32:1;PC O-33:1	C40H78NO8P;C41H82NO7P	GP	51.1306	27.7575	47.9308	53.7993	54.2875	7.67005	pos	pos	pos		21852955;30799310				pos;pos				HMDB0007969;HMDB0007873;HMDB0007872;HMDB0008064;HMDB0007904;HMDB0008001;HMDB0008032;HMDB0008097
PC aa C32:2	PC 32:2;PC O-33:2	C40H76NO8P;C41H80NO7P	GP	15.0219	6.1616	13.1696	16.5666	41.0174	8.50619	pos	pos			21852955				pos				HMDB0008065;HMDB0008130;HMDB0007906;HMDB0007874;HMDB0007905;HMDB0008002;HMDB0008098
PC aa C32:3	PC 32:3;PC O-33:3	C40H74NO8P;C41H78NO7P	GP	1.4303	0.4308	1.2843	1.552	30.1196	8.41635	pos	pos			21852955				pos				HMDB0008196;HMDB0007907;HMDB0007875;HMDB0007876;HMDB0008163;HMDB0008131
PC aa C34:1	PC 34:1;PC O-35:1	C42H82NO8P;C43H86NO7P	GP	479.39	148.429	470.434	486.86	30.962	6.76766		pos			30799310				pos				HMDB0007972;HMDB0008003;HMDB0008295;HMDB0007911;HMDB0008100;HMDB0007879;HMDB0007971;HMDB0008035;HMDB0008263;HMDB0008067
PC aa C34:2	PC 34:2;PC O- 35:2	C42H80NO8P;C43H84NO7P	GP	1094.93	277.855	1035.05	1144.88	25.3764	5.98214					30799310				pos				HMDB0007973;HMDB0008101;HMDB0008296;HMDB0008328;HMDB0007880;HMDB0008004;HMDB0008005;HMDB0008068;HMDB0007912;HMDB0008133
PC aa C34:3	PC 34:3;PC O-35:3	C42H78NO8P;C43H82NO7P	GP	37.4279	12.916	33.8024	40.4517	34.509	5.82479	pos	pos			21852955				pos				HMDB0008134;HMDB0007975;HMDB0008166;HMDB0008199;HMDB0008329;HMDB0007881;HMDB0007882;HMDB0008361;HMDB0008394;HMDB0007913;HMDB0007974;HMDB0008006
PC aa C34:4	PC 34:4;PC O-35:4	C42H76NO8P	GP	5.3012	2.1063	4.9342	5.6073	39.7325	6.77174	pos	pos	pos		21852955;30799310	30799310			pos;pos	pos			HMDB0008007;HMDB0008167;HMDB0007976;HMDB0008232;HMDB0008426;HMDB0007883;HMDB0007884;HMDB0007914;HMDB0007915;HMDB0008008;HMDB0008200;HMDB0008395;HMDB0008362;HMDB0008459
PC aa C36:0	PC 36:0;PC 37:7;PC O-37:0;PC O-38:7	C44H88NO8P;C45H76NO8P;C45H92NO7P;C46H80NO7P	GP	3.9667	1.2693	3.8589	4.0566	31.9989	11.8503		pos											HMDB0007886;HMDB0007977;HMDB0008036;HMDB0008265;HMDB0008525
PC aa C36:1	PC 36:1;PC O-37:1	C44H86NO8P;C45H90NO7P	GP	64.4063	20.0388	63.2074	65.4061	31.1131	7.19112		pos			21852955;30799310	30799310			pos;pos	neg			HMDB0007887;HMDB0007919;HMDB0007978;HMDB0008037;HMDB0008038;HMDB0008069;HMDB0008102;HMDB0008266;HMDB0008298;HMDB0008526;HMDB0008558
PC aa C36:2	PC 36:2;PC O-37:2	C44H84NO8P;C45H88NO7P	GP	424.341	107.514	407.728	438.196	25.3367	5.7238		pos			21852955;30799310	30799310	26863521		pos;pos	neg	neg		HMDB0000593;HMDB0007888;HMDB0007920;HMDB0007979;HMDB0008011;HMDB0008039;HMDB0008070;HMDB0008071;HMDB0008103;HMDB0008135;HMDB0008299;HMDB0008331;HMDB0008559;HMDB0008590
PC aa C36:3	PC 36:3;PC O-37:3	C44H82NO8P;C45H86NO7P	GP	256.809	71.4946	242.274	268.931	27.8396	6.152		pos			21852955				pos				HMDB0007921;HMDB0007980;HMDB0007981;HMDB0008012;HMDB0008040;HMDB0008041;HMDB0008072;HMDB0008105;HMDB0008136;HMDB0008137;HMDB0008168;HMDB0008201;HMDB0008332;HMDB0008364;HMDB0008397;HMDB0008591
PC aa C36:4	PC 36:4;PC O-37:4	C44H80NO8P;C45H84NO7P	GP	389.075	114.252	383.879	393.409	29.3651	5.38609					30799310	30799310			pos	neg			HMDB0007889;HMDB0007982;HMDB0007983;HMDB0008013;HMDB0008014;HMDB0008042;HMDB0008073;HMDB0008074;HMDB0008106;HMDB0008107;HMDB0008138;HMDB0008169;HMDB0008170;HMDB0008202;HMDB0008203;HMDB0008234;HMDB0008365;HMDB0008398;HMDB0008429;HMDB0008462;HMDB0008623
PC aa C36:5	PC 36:5	C45H84NO7P	GP	39.497	19.2248	38.9055	39.9903	48.6741	6.25082		pos			30799310	30799310			pos	pos			HMDB0007891;HMDB0007922;HMDB0007984;HMDB0008015;HMDB0008016;HMDB0008075;HMDB0008108;HMDB0008140;HMDB0008141;HMDB0008171;HMDB0008204;HMDB0008235;HMDB0008236;HMDB0008430;HMDB0008463;HMDB0008495;HMDB0008624;HMDB0008689
PC aa C36:6	PC 36:6	C44H76NO8P	GP	1.7488	0.7216	1.5763	1.8926	41.2626	8.51459	pos	pos			21852955				pos				HMDB0007892;HMDB0007923;HMDB0007924;HMDB0008017;HMDB0008142;HMDB0008172;HMDB0008173;HMDB0008205;HMDB0008206;HMDB0008237;HMDB0008496;HMDB0008657;HMDB0008690;HMDB0008722
PC aa C38:0	PC 38:0;PC O-39:0;PC O-40:7	C46H92NO8P;C47H96NO7P;C48H84NO7P	GP	3.3306	1.0018	3.1889	3.4487	30.0787	6.49706		pos			21852955				pos				HMDB0007893;HMDB0007985;HMDB0008043;HMDB0008267;HMDB0008528;HMDB0008755
PC aa C38:1	PC 38:1;PC 39:8;PC O-39:1	C46H90NO8P;C47H78NO8P;C47H94NO7P	GP	1.1772	0.6647	1.1345	1.2126	56.4645	44.8145													HMDB0007894;HMDB0007926;HMDB0007986;HMDB0008018;HMDB0008044;HMDB0008076;HMDB0008109;HMDB0008268;HMDB0008269;HMDB0008300;HMDB0008529;HMDB0008561;HMDB0008756;HMDB0008788
PC aa C38:3	PC 38:3	C46H86NO8P	GP	65.0321	20.669	62.6183	67.0453	31.7828	5.84747		pos	pos		21852955		26863521		pos		pos		HMDB0008020;HMDB0008046;HMDB0008047;HMDB0008078;HMDB0008111;HMDB0008144;HMDB0008175;HMDB0008208;HMDB0008271;HMDB0008272;HMDB0008303;HMDB0008334;HMDB0008335;HMDB0008366;HMDB0008399;HMDB0008594
PC aa C38:4	PC 38:4	C47H94NO7P	GP	153.299	45.9116	152.889	153.64	29.9491	5.15288		pos	pos		21852955				pos				HMDB0007988;HMDB0008079;HMDB0008080;HMDB0008112;HMDB0008113;HMDB0008145;HMDB0008176;HMDB0008209;HMDB0008241;HMDB0008273;HMDB0008304;HMDB0008305;HMDB0008336;HMDB0008367;HMDB0008368;HMDB0008400;HMDB0008401;HMDB0008431;HMDB0008464;HMDB0008626
PC aa C38:5	PC 38:5	C46H82NO8P	GP	76.5869	21.5016	75.6065	77.4046	28.0748	5.09288		pos					26863521				neg		HMDB0007989;HMDB0007990;HMDB0008021;HMDB0008050;HMDB0008081;HMDB0008082;HMDB0008114;HMDB0008115;HMDB0008139;HMDB0008146;HMDB0008177;HMDB0008210;HMDB0008242;HMDB0008306;HMDB0008337;HMDB0008338;HMDB0008369;HMDB0008402;HMDB0008432;HMDB0008433;HMDB0008465;HMDB0008466;HMDB0008497;HMDB0008627;HMDB0008659;HMDB0008692
PC aa C38:6	PC 38:6	C46H80NO8P	GP	104.635	35.3441	98.2108	109.992	33.7786	5.9178		pos			21852955;30799310	30799310	26863521		pos;pos	pos	neg		HMDB0007991;HMDB0008022;HMDB0008024;HMDB0008083;HMDB0008116;HMDB0008147;HMDB0008148;HMDB0008178;HMDB0008179;HMDB0008211;HMDB0008212;HMDB0008243;HMDB0008339;HMDB0008370;HMDB0008371;HMDB0008403;HMDB0008404;HMDB0008434;HMDB0008467;HMDB0008498;HMDB0008499;HMDB0008660;HMDB0008693;HMDB0008725
PC aa C40:1	PC 40:1;PC O-41:1	C48H94NO8P;C49H98NO7P	GP	0.4032	0.0847	0.3895	0.4147	21.0069	11.6826		pos			21852955								HMDB0007993;HMDB0008025;HMDB0008052;HMDB0008084;HMDB0008117;HMDB0008275;HMDB0008307;HMDB0008531;HMDB0008532;HMDB0008563;HMDB0008759;HMDB0008791
PC aa C40:2	PC 40:2	C48H92NO8P	GP	0.3019	0.0857	0.2924	0.3097	28.3869	15.8194		pos											HMDB0008026;HMDB0008053;HMDB0008085;HMDB0008118;HMDB0008150;HMDB0008276;HMDB0008308;HMDB0008340;HMDB0008533;HMDB0008564;HMDB0008595;HMDB0008792;HMDB0011202
PC aa C40:3	PC 40:3	C48H90NO8P	GP	0.6038	0.1483	0.5863	0.6184	24.5611	11.6161		pos											HMDB0008086;HMDB0008119;HMDB0008151;HMDB0008183;HMDB0008216;HMDB0008277;HMDB0008278;HMDB0008309;HMDB0008341;HMDB0008373;HMDB0008406;HMDB0008534;HMDB0008535;HMDB0008565;HMDB0008596;HMDB0008597
PC aa C40:4	PC 40:4	C48H88NO8P	GP	3.7479	1.1918	3.8137	3.693	31.7991	7.15483		pos											HMDB0008054;HMDB0008152;HMDB0008184;HMDB0008217;HMDB0008249;HMDB0008279;HMDB0008280;HMDB0008310;HMDB0008311;HMDB0008342;HMDB0008374;HMDB0008438;HMDB0008471;HMDB0008536;HMDB0008566;HMDB0008567;HMDB0008598;HMDB0008628;HMDB0011201
PC aa C40:5	PC 40:5	C48H86NO8P	GP	9.8063	3.1813	9.8923	9.7346	32.4414	6.63018		pos											HMDB0008055;HMDB0008056;HMDB0008087;HMDB0008120;HMDB0008185;HMDB0008218;HMDB0008250;HMDB0008281;HMDB0008312;HMDB0008313;HMDB0008343;HMDB0008344;HMDB0008375;HMDB0008407;HMDB0008439;HMDB0008472;HMDB0008504;HMDB0008568;HMDB0008599;HMDB0008600;HMDB0008629;HMDB0008630;HMDB0008661;HMDB0008694
PC aa C40:6	PC 40:6	C48H84NO8P	GP	25.274	8.8948	24.119	26.2372	35.1935	5.9825		pos			30799310	30799310			pos	pos			HMDB0008057;HMDB0008088;HMDB0008089;HMDB0008121;HMDB0008122;HMDB0008153;HMDB0008251;HMDB0008314;HMDB0008345;HMDB0008346;HMDB0008376;HMDB0008377;HMDB0008408;HMDB0008409;HMDB0008440;HMDB0008473;HMDB0008505;HMDB0008601;HMDB0008631;HMDB0008662;HMDB0008663;HMDB0008695;HMDB0008696;HMDB0008727
PC aa C42:0	PC 42:0	C50H100NO8P	GP	0.6121	0.1584	0.5721	0.6455	25.8781	8.99073		pos			21852955				pos				HMDB0008058;HMDB0008282;HMDB0008537;HMDB0008760
PC aa C42:1	PC 42:1	C50H98NO8P	GP	0.316	0.0825	0.3038	0.3261	26.1076	11.8857		pos			21852955				pos				HMDB0008059;HMDB0008091;HMDB0008124;HMDB0008283;HMDB0008315;HMDB0008538;HMDB0008569;HMDB0008761;HMDB0008762;HMDB0008793
PC aa C42:2	PC 42:2	C50H96NO8P	GP	0.1977	0.0527	0.1937	0.201	26.6566	13.408		pos											HMDB0008092;HMDB0008125;HMDB0008157;HMDB0008284;HMDB0008316;HMDB0008348;HMDB0008539;HMDB0008570;HMDB0008602;HMDB0008763;HMDB0008794;HMDB0008795
PC aa C42:4	PC 42:4	C50H92NO8P	GP	0.1777	0.0467	0.1726	0.182	26.2802	14.3861		pos			21852955				pos				HMDB0008191;HMDB0008224;HMDB0008256;HMDB0008285;HMDB0008350;HMDB0008382;HMDB0008414;HMDB0008446;HMDB0008479;HMDB0008542;HMDB0008543;HMDB0008572;HMDB0008573;HMDB0008604;HMDB0008635;HMDB0008766;HMDB0008797;HMDB0008798
PC aa C42:5	PC 42:5	C50H90NO8P	GP	0.3049	0.0912	0.2888	0.3184	29.9114	12.6619		pos			21852955				pos				HMDB0008257;HMDB0008286;HMDB0008287;HMDB0008318;HMDB0008383;HMDB0008415;HMDB0008447;HMDB0008480;HMDB0008512;HMDB0008544;HMDB0008574;HMDB0008575;HMDB0008605;HMDB0008606;HMDB0008636;HMDB0008668;HMDB0008701;HMDB0008799
PC aa C42:6	PC 42:6	C50H88NO8P	GP	0.4028	0.1138	0.3826	0.4196	28.2522	12.1817		pos			21852955				pos				HMDB0008288;HMDB0008319;HMDB0008320;HMDB0008351;HMDB0008448;HMDB0008481;HMDB0008513;HMDB0008576;HMDB0008607;HMDB0008608;HMDB0008637;HMDB0008669;HMDB0008702;HMDB0008734
PC ae C30:0	PC O-30:0;PC 29:0	C38H78NO7P;C37H74NO8P	GP	0.3357	0.1099	0.3042	0.362	32.7376	9.22255		pos			21852955				pos				HMDB0007868;HMDB0007932;HMDB0013341
PC ae C30:1	PC O-30:1;PC 29:1	C38H76NO7P;C37H72NO8P	GP	0.1866	0.0887	0.1701	0.2003	47.5348	39.5867													HMDB0007901;HMDB0007933;HMDB0013402;HMDB0013403
PC ae C30:2	PC O-30:2;PC 29:2	C38H74NO7P;C37H70NO8P	GP	0.0845	0.0252	0.0762	0.0914	29.8225	10.953		pos			21852955				pos				HMDB0013410
PC ae C32:1	PC O-32:1;PC 31:1	C40H80NO7P;C39H76NO8P	GP	8.5153	2.1502	7.9817	8.9604	25.251	7.08352		pos			21852955				pos				HMDB0007936;HMDB0008000;HMDB0013404
PC ae C32:2	PC O-32:2;PC 31:2	C40H78NO7P;C39H74NO8P	GP	2.1783	0.5731	1.9802	2.3435	26.3095	7.71907	pos	pos			21852955				pos				HMDB0013411
PC ae C34:0	PC O-34:0;PC 33:0	C42H86NO7P;C41H82NO8P	GP	3.4808	1.0844	3.2449	3.6775	31.1538	9.03562		pos			21852955				pos				HMDB0007937;HMDB0008033;HMDB0013405
PC ae C34:1	PC O-34:1;PC 33:1	C42H84NO7P;C41H80NO8P	GP	25.5113	6.7384	23.4764	27.2083	26.4134	7.13813	pos	pos			21852955				pos				HMDB0007938;HMDB0007939;HMDB0008066;HMDB0008099;HMDB0013412;HMDB0013424;HMDB0013426
PC ae C34:2	PC O-34:2;PC 33:2	C42H82NO7P;C41H78NO8P	GP	33.5281	9.757	31.2804	35.4026	29.101	6.37428					21852955				pos				HMDB0007940;HMDB0008132;HMDB0011151
PC ae C34:3	PC O-34:3;PC 33:3	C42H80NO7P;C41H76NO8P	GP	22.7859	7.2212	21.4526	23.8979	31.6915	6.13769			neg		21852955				pos				HMDB0007941;HMDB0007942;HMDB0008165;HMDB0008198;HMDB0013413
PC ae C36:0	PC O-36:0;PC 35:0;PC 36:7	C44H90NO7P;C43H86NO8P;C44H74NO8P	GP	1.464	0.4296	1.4266	1.4952	29.3443	12.8668		pos											HMDB0007944;HMDB0008264;HMDB0007925;HMDB0008174;HMDB0008207;HMDB0008238;HMDB0008239;HMDB0008723;HMDB0013406;HMDB0013417
PC ae C36:1	PC O-36:1;PC 35:1;PC 36:8	C44H88NO7P;C43H84NO8P;C45H84NO7P	GP	15.5095	4.3187	14.5741	16.2896	27.8455	7.97846		pos			21852955	22834969			pos	pos			HMDB0007945;HMDB0008297;HMDB0013414;HMDB0013427
PC ae C36:2	PC O-36:2;PC 35:2	C44H86NO7P;C43H82NO8P	GP	29.3176	8.476	26.681	31.5165	28.911	6.47268	pos	pos	neg		21852955				pos				HMDB0007946;HMDB0008330;HMDB0013418;HMDB0013428
PC ae C36:3	PC O-36:3;PC 35:3	C44H84NO7P;C43H80NO8P	GP	17.1977	4.6624	16.3144	17.9343	27.1106	6.13141					21852955				pos				HMDB0007947;HMDB0007948;HMDB0008363;HMDB0008396;HMDB0013425;HMDB0013429
PC ae C36:4	PC O-36:4;PC 35:4	C44H82NO7P;C43H78NO8P	GP	38.8504	11.2878	40.248	37.6848	29.0545	6.06445													HMDB0007949;HMDB0007950;HMDB0008428;HMDB0008461;HMDB0013407;HMDB0013435
PC ae C36:5	PC O-36:5;PC 35:5	C44H80NO7P;C43H76NO8P	GP	25.319	7.7108	26.3247	24.4802	30.4546	6.01464		pos											HMDB0007951;HMDB0008494;HMDB0013415
PC ae C38:0	PC O-38:0;PC 37:0;PC 38:7	C46H94NO7P;C45H90NO8P;C46H78NO8P	GP	2.9173	0.9315	2.7001	3.0984	31.9302	7.10111	pos	pos			21852955				pos				HMDB0008023;HMDB0008149;HMDB0008180;HMDB0008181;HMDB0008213;HMDB0008214;HMDB0008244;HMDB0008245;HMDB0008372;HMDB0008405;HMDB0008435;HMDB0008436;HMDB0008468;HMDB0008469;HMDB0008500;HMDB0008726;HMDB0007953;HMDB0008527;HMDB0013408;HMDB0013419
PC ae C38:1	PC O-38:1;PC 37:1;PC 38:8	C46H92NO7P;C45H88NO8P;C46H76NO8P	GP	0.5043	0.4642	0.4934	0.5134	92.0484	95.8779					21852955				pos				HMDB0008182;HMDB0008215;HMDB0008246;HMDB0008247;HMDB0008437;HMDB0008470;HMDB0008501;HMDB0008502;HMDB0007952;HMDB0008560;HMDB0013416;HMDB0013430
PC ae C38:2	PC O-38:2;PC 37:2;PC 38:9	C46H90NO7P;C45H86NO8P;C46H74NO8P	GP	2.7817	0.8754	2.5711	2.9574	31.47	15.7599		pos			21852955				pos				HMDB0008248;HMDB0008503;HMDB0007954;HMDB0008592;HMDB0013431;HMDB0013436
PC ae C38:3	PC O-38:3;PC 37:3	C46H88NO7P;C45H84NO8P	GP	6.911	1.968	6.3519	7.3772	28.4763	7.09055	pos	pos			21852955				pos				HMDB0013439;HMDB0013440
PC ae C38:4	PC O-38:4;PC 37:4	C46H86NO7P;C45H82NO8P	GP	22.5821	5.6328	22.0997	22.9844	24.9437	5.99627		pos			21852955				pos				HMDB0007955;HMDB0008625;HMDB0013420
PC ae C38:5	PC O-38:5;PC 37:5	C46H84NO7P;C45H80NO8P	GP	27.4375	6.8828	28.0607	26.9178	25.0854	5.32241		pos											HMDB0007956;HMDB0007957;HMDB0008658;HMDB0008691;HMDB0013432
PC ae C38:6	PC O-38:6;PC 37:6	C46H82NO7P;C45H78NO8P	GP	11.042	3.1102	10.8889	11.1698	28.167	5.71637		pos			21852955				pos				HMDB0007958;HMDB0008724;HMDB0013409
PC ae C40:1	PC O-40:1;PC 39:1;PC 40:8	C48H96NO7P;C47H92NO8P;C48H80NO8P	GP	1.5873	0.43	1.5811	1.5925	27.09	8.22862		pos											HMDB0008156;HMDB0008187;HMDB0008188;HMDB0008220;HMDB0008221;HMDB0008252;HMDB0008380;HMDB0008412;HMDB0008443;HMDB0008444;HMDB0008476;HMDB0008477;HMDB0008507;HMDB0008508;HMDB0008634;HMDB0008665;HMDB0008666;HMDB0008698;HMDB0008699;HMDB0008730;HMDB0007960;HMDB0008790;HMDB0013433
PC ae C40:2	PC O-40:2;PC 39:2;PC 40:9	C48H94NO7P;C47H90NO8P;C48H78NO8P	GP	1.993	0.5308	1.8752	2.0911	26.6332	7.28822		pos			21852955				pos				HMDB0008189;HMDB0008222;HMDB0008253;HMDB0008254;HMDB0008445;HMDB0008478;HMDB0008509;HMDB0008510;HMDB0008667;HMDB0008700;HMDB0008731;HMDB0008732;HMDB0013437
PC ae C40:3	PC O-40:3;PC 39:3;PC 40:10	C48H92NO7P;C47H88NO8P;C48H76NO8P	GP	1.3048	0.3147	1.1983	1.3936	24.1186	10.3171		pos			21852955				pos				HMDB0008255;HMDB0008511;HMDB0008733;HMDB0013445;HMDB0013446
PC ae C40:4	PC O-40:4;PC 39:4	C48H90NO7P;C47H86NO8P	GP	2.9063	0.6956	2.7839	3.0084	23.9342	6.28665		pos			21852955				pos				HMDB0013442
PC ae C40:5	PC O-40:5;PC 39:5	C48H88NO7P;C47H84NO8P	GP	4.0836	0.976	3.9706	4.1778	23.9005	6.04035		pos			21852955				pos				HMDB0013444
PC ae C40:6	PC O-40:6;PC 39:6	C48H86NO7P;C47H82NO8P	GP	5.415	1.4951	5.1046	5.6739	27.6103	6.15454		pos			21852955				pos				HMDB0013422
PC ae C42:0	PC O-42:0;PC 41:0;PC 42:7	C50H102NO7P;C49H98NO8P;C50H86NO8P	GP	0.6074	0.1033	0.5883	0.6234	17.0069	9.26105		pos				22834969				pos			HMDB0008321;HMDB0008352;HMDB0008353;HMDB0008384;HMDB0008416;HMDB0008514;HMDB0008609;HMDB0008638;HMDB0008639;HMDB0008670;HMDB0008703;HMDB0008735;HMDB0013423;HMDB0013443
PC ae C42:1	PC O-42:1;PC 40:1;PC 42:8	C50H100NO7P;C49H96NO8P	GP	0.4286	0.0989	0.4233	0.433	23.0751	10.6245		pos											HMDB0013434;HMDB0013447
PC ae C42:2	PC O-42:2;PC 41:2;PC 42:9	C50H98NO7P;C49H94NO8P;C50H82NO8P	GP	0.5364	0.1426	0.5183	0.5516	26.5846	10.1232		pos			21852955				pos				HMDB0008387;HMDB0008419;HMDB0008450;HMDB0008451;HMDB0008483;HMDB0008484;HMDB0008515;HMDB0008642;HMDB0008673;HMDB0008674;HMDB0008706;HMDB0008707;HMDB0008737;HMDB0008738;HMDB0013438
PC ae C42:3	PC O-42:3;PC 41:3;PC 42:10	C50H96NO7P;C49H92NO8P;C50H80NO8P	GP	0.7761	0.1981	0.7374	0.8084	25.5251	8.36903		pos			21852955				pos				HMDB0008452;HMDB0008485;HMDB0008516;HMDB0008517;HMDB0008675;HMDB0008708;HMDB0008739;HMDB0008740;HMDB0013458;HMDB0013459
PC ae C42:4	PC O-42:4;PC 41:4;PC 42:11	C50H94NO7P;C49H90NO8P;C50H78NO8P	GP	0.8098	0.2272	0.7588	0.8524	28.0563	9.0839					21852955	22834969			pos	neg			HMDB0008518;HMDB0008741;HMDB0013448;HMDB0013454
PC ae C42:5	PC O-42:5;PC 41:5	C50H92NO7P;C49H88NO8P	GP	2.0129	0.4945	1.9191	2.0912	24.5665	6.50025					21852955	22834969			pos	neg			HMDB0013451
PC ae C44:3	PC O-44:3;PC 44:10	C52H100NO7P;C52H84NO8P	GP	0.1287	0.0351	0.1272	0.13	27.2727	18.499		pos			21852955				pos				HMDB0008649;HMDB0008680;HMDB0008681;HMDB0008713;HMDB0008714;HMDB0008745;HMDB0013449;HMDB0013452
PC ae C44:4	PC O-44:4;PC 43:4	C52H98NO7P;C51H94NO8P	GP	0.3032	0.0852	0.2896	0.3146	28.1003	15.1622					21852955	22834969			pos	neg			HMDB0013453;HMDB0013455;HMDB0013460
PC ae C44:5	PC O-44:5;PC 44:12	C52H96NO7P;C52H80NO8P	GP	1.3256	0.383	1.2891	1.3561	28.8926	7.96977		neg			21852955				pos				HMDB0008748;HMDB0013456
PC ae C44:6	PC O-44:6;PC 43:6	C52H94NO7P;C51H90NO8P	GP	1.0035	0.285	0.9613	1.0386	28.4006	7.94816					21852955				pos				HMDB0013450;HMDB0013457
Phe	Phenylalanine	C9H11NO2	aminoacids	63.736	9.6218	66.3617	61.5463	15.0963	3.82891			pos		21852955;26491425;30799310;33622307	30799310;23838602	26863521;25598764		neg;neg;neg;neg	pos;pos	pos;pos		HMDB0000159
Pro	Proline	C5H9NO2	aminoacids	174.271	56.4052	194.059	157.767	32.3664	5.27978	neg				21852955;26491425;30799310	30799310	26863521		neg;neg;neg	neg	pos		HMDB0000162
Putrescine	Putrescine	C4H12N2	biogenic amines	0.1425	0.0496	0.1467	0.1389	34.807	8.71027													HMDB0001414
Sarcosine	Sarcosine	C3H7NO2	biogenic amines	1.3643	0.5975	1.5622	1.1954	43.7954	4.84785	neg	pos		pos	30799310	30799310			neg	pos			HMDB0000271
SDMA	SDMA	C8H18N4O2	biogenic amines	0.5079	2.8003	0.4846	0.5274	551.349	8.14594		pos											HMDB0003334
Ser	Serine	C3H7NO3	aminoacids	124.523	21.7109	120.799	127.63	17.4352	4.48662		neg			21852955;26491425;30799310;25598764	30799310;23838602;25598764	25598764		pos;pos;pos;pos	neg;pos;neg	neg		HMDB0000187
Serotonin	Serotonin	C10H12N2O	biogenic amines	0.6866	0.3158	0.6161	0.7453	45.9948	3.92609	pos	neg	neg										HMDB0000259
SM (OH) C14:1	SM OH-32:2;SM 33:1	C38H77N2O6P	sphingolipids	4.4917	1.3096	4.125	4.7976	29.156	6.6959	pos	pos			21852955				pos				HMDB0240608;HMDB0240617;HMDB0013462
SM (OH) C16:1	SM OH-34:2;SM 35:1	C40H81N2O6P	sphingolipids	1.8877	0.5394	1.7377	2.0129	28.5745	6.81821	pos	pos			21852955				pos				HMDB0240609;HMDB0013463
SM (OH) C22:1	SM OH-40:2;SM 41:1	C46H93N2O6P	sphingolipids	3.0971	0.8326	2.9035	3.2586	26.8832	7.37442		pos			21852955;30799310	30799310			pos;pos	pos			HMDB0012105;HMDB0013466
SM (OH) C22:2	SM OH-40:3;SM 41:2	C46H91N2O6P	sphingolipids	2.8487	0.7909	2.5521	3.0961	27.7635	7.42276	pos	pos			21852955				pos				HMDB0240614;HMDB0013467
SM (OH) C24:1	SM OH-42:2;SM 43:1	C48H97N2O6P	sphingolipids	0.2262	0.0689	0.2202	0.2312	30.4598	12.2802		pos			21852955				pos				HMDB0240675;HMDB0240674;HMDB0240671;HMDB0240673;HMDB0013469
SM C16:0	SM 34:1	C39H79N2O6P	sphingolipids	63.1035	13.7658	60.5329	65.2474	21.8146	5.83759		pos			21852955				pos				HMDB0010169;HMDB0013464
SM C16:1	SM 34:2	C39H77N2O6P	sphingolipids	9.1991	2.3007	8.5302	9.7569	25.0101	5.7275	pos	pos			21852955	22834969			pos	pos			HMDB0240638;HMDB0240613
SM C18:0	SM 36:1	C41H83N2O6P	sphingolipids	10.0723	2.5856	9.5248	10.529	25.6704	6.33055		pos			21852955;30799310	30799310			pos;pos	pos			HMDB0012088;HMDB0012089;HMDB0001348
SM C18:1	SM 36:2	C41H81N2O6P	sphingolipids	5.0419	1.3955	4.6201	5.3937	27.6781	5.96832	pos	pos			21852955;30799310	22834969;30799310			pos;pos	pos;pos			HMDB0240631;HMDB0012100;HMDB0012101
SM C20:2	SM 38:3	C43H83N2O6P	sphingolipids	0.1512	0.059	0.1302	0.1687	39.0212	20.4786		pos			21852955				pos				HMDB0013465
SM C24:0	SM 42:1	C47H95N2O6P	sphingolipids	3.8395	0.9421	3.8009	3.8717	24.537	6.87239		pos											HMDB0011697;HMDB0012095
SM C24:1	SM 42:2	C47H93N2O6P	sphingolipids	8.724	2.1402	8.4245	8.9738	24.5323	7.71029		pos			21852955;30799310	30799310			pos;pos	pos			HMDB0012107;HMDB0240635
SM C26:0	SM 44:1	C49H99N2O6P	sphingolipids	0.0309	0.0118	0.0301	0.0316	38.1877	27.8791		pos											HMDB0011698
SM C26:1	SM 44:2	C49H97N2O6P	sphingolipids	0.0497	0.0199	0.0491	0.0503	40.0402	26.1535		pos											HMDB0013461
Spermidine	Spermidine	C7H19N3	biogenic amines	0.1985	0.0382	0.2047	0.1934	19.2443	5.21371		neg											HMDB0001257
Spermine	Spermine	C10H26N4	biogenic amines	0.157	0.0284	0.1578	0.1563	18.0892	15.8427													HMDB0001256
t4-OH-Pro	Hydroxyproline	C5H9NO3	biogenic amines	8.6143	6.0811	9.7375	7.6776	70.5931	7.06788	neg	neg			26491425;30799310	30799310			neg;neg	pos			HMDB0000725
Taurine	Taurine	C2H7NO3S	biogenic amines	108.308	21.2859	105.452	110.691	19.6531	3.03585		neg			30799310	30799310			pos	pos			HMDB0000251
Thr	L-Threonine	C4H9NO3	aminoacids	121.11	26.917	120.345	121.749	22.2252	3.44136		neg			30799310	30799310			neg	neg			HMDB0000167
Trp	Tryptophan	C11H12N2O2	aminoacids	61.9269	10.4433	65.7094	58.7724	16.8639	3.5499	neg	neg			21852955;26491425;30799310	22834969;30799310;23838602;25598764	25598764		neg;neg;neg	neg;neg;pos;neg	neg		HMDB0000929
Tyr	Tyrosine	C9H11NO3	aminoacids	64.801	14.1424	68.309	61.8754	21.8244	3.80833	neg	pos	pos		21852955;26491425;30799310;25598764;33622307	30799310;23838602;25598764	26863521;25598764		neg;neg;neg;neg;pos	pos;pos;pos	pos;pos		HMDB0000158
Val	Valine	C5H11NO2	aminoacids	220.837	43.2311	240.682	204.286	19.5761	4.04011	neg	neg	pos		21852955;26491425;30799310;33622307	22834969;23838602	26863521;25598764		neg;neg;neg;neg	neg;pos	pos;pos		HMDB0000883

## Sheet: results
Name	coef_Sex (Female vs Male)	coef_Age	coef_BMIcat1	coef_BMIcat3	coef_BMIcat4	p.value_Sex (Female vs Male)	p.value_Age	p.value_BMIcat1	p.value_BMIcat3	p.value_BMIcat4	p.adj_Sex (Female vs Male)	p.adj_Age	p.adj_BMIcat1	p.adj_BMIcat3	p.adj_BMIcat4	significant_Sex (Female vs Male)	significant_Age	significant_BMIcat1	significant_BMIcat3	significant_BMIcat4
ADMA	0.00394375	0.00509797	-0.029605	0.00294629	0.0418433	0.614143	6.61821e-96	0.356746	0.74005	0.000222443	1	1.15819e-93	1	1	0.0389276	FALSE	TRUE	FALSE	FALSE	FALSE
Ala	-0.0384188	0.000507547	-0.0446322	0.0818037	0.165777	1.64303e-07	0.0249168	0.138202	1.1763e-22	4.78244e-54	2.87531e-05	1	1	2.05852e-20	8.36927e-52	FALSE	FALSE	FALSE	FALSE	TRUE
alpha-AAA	-0.517089	0.00274995	-0.138003	0.299883	0.694819	4.77135e-20	0.113084	0.550024	2.66834e-06	1.71608e-17	8.34985e-18	1	1	0.00046696	3.00314e-15	TRUE	FALSE	FALSE	FALSE	TRUE
Arg	-0.00954848	0.00260767	-0.0297489	0.024773	0.0284119	0.144659	1.13657e-37	0.268437	0.000860688	0.00273174	1	1.989e-35	1	0.15062	0.478054	FALSE	TRUE	FALSE	FALSE	FALSE
Asn	-0.0374985	-0.00232073	0.00894296	-0.0370081	-0.0929862	5.14282e-12	4.11489e-43	0.68805	1.94281e-09	5.04255e-32	8.99994e-10	7.20106e-41	1	3.39993e-07	8.82447e-30	FALSE	TRUE	FALSE	FALSE	TRUE
Asp	0.105122	-0.00278611	0.00144603	0.122574	0.206114	5.50866e-29	7.60205e-22	0.970008	1.79408e-30	2.50831e-51	9.64016e-27	1.33036e-19	1	3.13963e-28	4.38954e-49	FALSE	TRUE	FALSE	FALSE	TRUE
Cit	-0.114663	0.011131	-0.0177713	-0.0590438	-0.131655	2.63265e-45	0	0.591234	1.15713e-10	2.89017e-29	4.60714e-43	0	1	2.02499e-08	5.05779e-27	TRUE	TRUE	FALSE	FALSE	TRUE
Creatinine	-0.299671	0.000678151	-0.00760395	0.00123352	-0.00271554	0	0.000246969	0.757267	0.856075	0.754276	0	0.0432196	1	1	1	TRUE	TRUE	FALSE	FALSE	FALSE
DOPA	0.00379185	0.000271121	0.00121266	-0.000132979	0.00355618	0.259463	0.00901245	0.930019	0.972209	0.465192	1	1	1	1	1	FALSE	FALSE	FALSE	FALSE	FALSE
Gln	-0.10986	0.0030185	-0.00926828	-0.02858	-0.0695229	8.46952e-90	5.76412e-72	0.67523	3.01228e-06	6.29328e-19	1.48217e-87	1.00872e-69	1	0.00052715	1.10132e-16	FALSE	TRUE	FALSE	FALSE	FALSE
Glu	-0.281216	0.00427686	-0.0682955	0.332221	0.667162	1.66777e-125	8.51796e-33	0.150143	2.665e-135	0	2.9186e-123	1.49064e-30	1	4.66375e-133	0	TRUE	TRUE	FALSE	TRUE	TRUE
Gly	0.134466	0.00393372	-0.0857922	-0.0858088	-0.21367	1.42591e-47	5.65822e-43	0.0233239	2.66451e-16	9.63027e-57	2.49534e-45	9.90188e-41	1	4.66289e-14	1.6853e-54	TRUE	TRUE	FALSE	FALSE	TRUE
His	-0.0425561	-0.0024171	-0.0361866	0.0109878	-0.00637756	1.33809e-19	1.6468e-61	0.0599952	0.0388401	0.347165	2.34166e-17	2.88191e-59	1	1	1	FALSE	TRUE	FALSE	FALSE	FALSE
Histamine	-0.000942319	-0.00068422	-0.00110287	-0.013974	-0.0218079	0.910959	0.00854044	0.974575	0.144099	0.0739465	1	1	1	1	1	FALSE	FALSE	FALSE	FALSE	FALSE
Ile	-0.318195	-0.00188931	-0.0582641	0.0943768	0.229073	0	6.57249e-21	0.0291808	5.44628e-37	2.27149e-125	0	1.15019e-18	1	9.53098e-35	3.97511e-123	TRUE	TRUE	FALSE	FALSE	TRUE
Kynurenine	-0.142117	0.00445092	-0.0252236	0.0703812	0.191688	6.56956e-62	1.21325e-63	0.468507	2.81714e-13	4.35899e-54	1.14967e-59	2.1232e-61	1	4.92999e-11	7.62823e-52	FALSE	TRUE	FALSE	FALSE	TRUE
Leu	-0.305782	-0.00135908	-0.0522763	0.0861493	0.188941	0	9.68808e-14	0.031043	2.09403e-37	1.20588e-104	0	1.69541e-11	1	3.66456e-35	2.11028e-102	TRUE	TRUE	FALSE	FALSE	TRUE
Lys	-0.112789	0.00164802	-0.0582892	0.0476672	0.110923	8.62762e-66	2.89489e-16	0.029331	1.21573e-10	1.24652e-31	1.50983e-63	5.06605e-14	1	2.12752e-08	2.18141e-29	FALSE	TRUE	FALSE	FALSE	FALSE
Met	-0.180245	-0.00160577	-0.0565351	0.00836717	0.0280401	1.61761e-174	6.82641e-17	0.0267615	0.235618	0.00184058	2.83081e-172	1.19462e-14	1	1	0.322101	TRUE	TRUE	FALSE	FALSE	FALSE
Met-SO	0.0517895	0.00729512	0.0291654	0.198769	0.55991	0.567863	0.00916025	0.937565	0.0534965	2.02971e-05	1	1	1	1	0.003552	FALSE	FALSE	FALSE	FALSE	FALSE
Orn	-0.232599	0.00814568	-0.02891	0.0202191	0.0576801	3.32377e-101	1.62048e-128	0.510934	0.0963066	0.000201133	5.8166e-99	2.83583e-126	1	1	0.0351983	TRUE	TRUE	FALSE	FALSE	FALSE
Phe	-0.0996689	6.97227e-05	-0.0203564	0.0568714	0.136659	9.82529e-65	0.697166	0.393116	7.4743e-18	2.40753e-58	1.71943e-62	1	1	1.308e-15	4.21318e-56	FALSE	FALSE	FALSE	FALSE	TRUE
Pro	-0.296077	0.000108284	0.000337398	0.0472709	0.111789	2.70309e-182	0.724988	0.993426	3.00391e-05	1.12285e-14	4.73041e-180	1	1	0.00525685	1.96498e-12	TRUE	FALSE	FALSE	FALSE	FALSE
Putrescine	-0.0902588	0.000835314	0.0386979	-0.0290296	-0.0275739	1.52167e-15	0.0165656	0.403966	0.0235529	0.0917558	2.66292e-13	1	1	1	1	FALSE	FALSE	FALSE	FALSE	FALSE
Sarcosine	-0.392759	0.00360326	-0.0296188	-0.0184158	-0.0416386	1.28769e-182	8.17973e-19	0.58376	0.216914	0.0297056	2.25345e-180	1.43145e-16	1	1	1	TRUE	TRUE	FALSE	FALSE	FALSE
SDMA	-0.0623118	0.00630777	0.0323596	-0.0470806	-0.0706625	3.96446e-19	5.97943e-179	0.256984	2.54571e-09	2.43244e-12	6.93781e-17	1.0464e-176	1	4.455e-07	4.25676e-10	FALSE	TRUE	FALSE	FALSE	FALSE
Ser	0.0653633	-0.00138036	0.0102957	-0.0392224	-0.0606884	1.39989e-26	2.54442e-13	0.681077	1.53797e-08	6.97048e-12	2.44981e-24	4.45273e-11	1	2.69144e-06	1.21983e-09	FALSE	TRUE	FALSE	FALSE	FALSE
Serotonin	0.153495	-0.0125543	0.0404093	-0.166865	-0.323411	1.80954e-13	7.89335e-83	0.636284	1.77298e-12	1.15774e-26	3.1667e-11	1.38134e-80	1	3.10271e-10	2.02605e-24	TRUE	TRUE	FALSE	TRUE	TRUE
Spermidine	-0.0781685	-0.00165737	0.00659186	0.0078163	0.0097722	5.60748e-33	1.72892e-16	0.804956	0.289521	0.29923	9.81309e-31	3.02562e-14	1	1	1	FALSE	TRUE	FALSE	FALSE	FALSE
Spermine	-0.0313963	-0.000293547	0.021918	0.0300892	0.0242861	0.0309467	0.513314	0.713716	0.0685026	0.249022	1	1	1	1	1	FALSE	FALSE	FALSE	FALSE	FALSE
t4-OH-Pro	-0.337275	-0.00334501	-0.0707318	0.0333114	0.0962285	1.16446e-134	5.64311e-16	0.197078	0.0279975	6.61434e-07	2.0378e-132	9.87544e-14	1	1	0.000115751	TRUE	TRUE	FALSE	FALSE	FALSE
Taurine	0.073101	-0.00131149	0.0173558	0.00372554	-0.00461637	1.30631e-24	2.41407e-09	0.552294	0.644438	0.653943	2.28605e-22	4.22463e-07	1	1	1	FALSE	TRUE	FALSE	FALSE	FALSE
Thr	-0.00393327	-0.00400355	-0.0438415	0.00777753	-0.00357451	0.608492	9.70577e-63	0.164463	0.372289	0.747866	1	1.69851e-60	1	1	1	FALSE	TRUE	FALSE	FALSE	FALSE
Trp	-0.159484	-0.00337094	-0.0493627	0.0188741	0.055056	4.50107e-166	3.51422e-81	0.0332978	0.00324462	1.79174e-11	7.87687e-164	6.14989e-79	1	0.567808	3.13554e-09	TRUE	TRUE	FALSE	FALSE	FALSE
Tyr	-0.128597	0.00303007	-0.129227	0.10044	0.228276	5.17569e-71	1.60396e-42	1.04257e-05	5.97194e-35	1.44797e-104	9.05745e-69	2.80693e-40	0.00182449	1.04509e-32	2.53395e-102	TRUE	TRUE	TRUE	FALSE	TRUE
Val	-0.222509	-0.0012497	-0.0579338	0.0991691	0.222547	3.45418e-281	8.59551e-12	0.0171777	1.50921e-48	8.46347e-142	6.04482e-279	1.50421e-09	1	2.64111e-46	1.48111e-139	TRUE	TRUE	FALSE	FALSE	TRUE
C0	-0.225821	0.00428952	-0.0688694	0.0749465	0.136355	6.43745e-188	3.71665e-75	0.0250307	1.38894e-18	6.42013e-36	1.12655e-185	6.50414e-73	1	2.43065e-16	1.12352e-33	TRUE	TRUE	FALSE	FALSE	FALSE
C10	-0.0610312	0.00726787	0.117065	-0.097602	-0.101073	3.19118e-06	1.07308e-70	0.0294761	5.49651e-11	1.00556e-07	0.000558457	1.87789e-68	1	9.6189e-09	1.75973e-05	FALSE	TRUE	FALSE	FALSE	FALSE
C10:1	-0.0783078	0.00514504	0.0665881	-0.0368135	-0.00567141	1.61897e-14	3.57964e-59	0.112837	0.00143868	0.700835	2.83319e-12	6.26437e-57	1	0.25177	1	FALSE	TRUE	FALSE	FALSE	FALSE
C10:2	-0.0446742	0.00234615	0.0230378	-0.00804377	-0.00488308	1.64351e-18	6.16745e-50	0.268926	0.162619	0.506348	2.87614e-16	1.0793e-47	1	1	1	FALSE	TRUE	FALSE	FALSE	FALSE
C12	-0.135569	0.00517929	0.102068	-0.0752068	-0.0813555	2.65227e-41	6.69304e-62	0.0129977	3.80762e-11	2.03396e-08	4.64147e-39	1.17128e-59	1	6.66334e-09	3.55942e-06	FALSE	TRUE	FALSE	FALSE	FALSE
C12-DC	-0.0072165	-0.000527856	0.00110227	-0.0136144	-0.0125677	0.0359004	6.7647e-07	0.93779	0.000490961	0.0116378	1	0.000118382	1	0.0859182	1	FALSE	TRUE	FALSE	FALSE	FALSE
C12:1	-0.0907186	0.00528488	0.0809926	-0.0589626	-0.0229767	2.29686e-21	1.3398e-70	0.0393934	5.07952e-08	0.0964024	4.01951e-19	2.34466e-68	1	8.88916e-06	1	FALSE	TRUE	FALSE	FALSE	FALSE
C14	-0.0569251	0.00512309	0.0937945	-0.00801479	-0.00235088	9.45579e-09	8.60981e-62	0.0211411	0.475986	0.869812	1.65476e-06	1.50672e-59	1	1	1	FALSE	TRUE	FALSE	FALSE	FALSE
C14:1	-0.111967	0.0073769	0.146942	-0.109487	-0.0777204	1.5303e-15	5.9428e-64	0.0110305	6.13632e-12	0.00013178	2.67803e-13	1.03999e-61	1	1.07386e-09	0.0230615	FALSE	TRUE	FALSE	FALSE	FALSE
C14:1-OH	-0.0940567	0.00394551	0.0347666	-0.0456426	-0.0460545	2.50039e-37	8.78557e-67	0.247671	4.15171e-08	1.42576e-05	4.37568e-35	1.53747e-64	1	7.26549e-06	0.00249508	FALSE	TRUE	FALSE	FALSE	FALSE
C14:2	-0.130864	0.00528906	0.117958	-0.080655	-0.0739427	2.37788e-25	4.96523e-42	0.0218899	1.47638e-08	4.63798e-05	4.16128e-23	8.68915e-40	1	2.58367e-06	0.00811647	FALSE	TRUE	FALSE	FALSE	FALSE
C14:2-OH	-0.0508134	0.00143465	0.0128594	-0.00785593	0.0274992	2.3647e-09	4.70057e-08	0.712565	0.415555	0.0254986	4.13822e-07	8.22599e-06	1	1	1	FALSE	TRUE	FALSE	FALSE	FALSE
C16	-0.151866	0.00606885	0.00442402	0.0221629	0.0456925	5.19558e-66	7.75709e-108	0.902056	0.0257605	0.000314899	9.09226e-64	1.35749e-105	1	1	0.0551074	FALSE	TRUE	FALSE	FALSE	FALSE
C16-OH	-0.0441651	0.00128124	-0.00880471	-0.00358877	0.0172743	1.54707e-16	8.5921e-15	0.687949	0.553717	0.0254697	2.70737e-14	1.50362e-12	1	1	1	FALSE	TRUE	FALSE	FALSE	FALSE
C16:1	0.0122263	0.00631002	0.0613343	-0.0205366	0.0114675	0.117356	4.68253e-144	0.0569373	0.0204544	0.31123	1	8.19443e-142	1	1	1	FALSE	TRUE	FALSE	FALSE	FALSE
C16:1-OH	-0.0506771	0.00448354	0.0462942	-0.0201378	-0.0109177	5.49455e-11	4.27055e-77	0.144082	0.0215419	0.328584	9.61547e-09	7.47345e-75	1	1	1	FALSE	TRUE	FALSE	FALSE	FALSE
C18	-0.20525	0.00774741	0.0281654	-0.0321127	-0.0657323	5.43218e-115	6.43822e-168	0.437524	0.00136955	2.84562e-07	9.50631e-113	1.12669e-165	1	0.239671	4.97983e-05	FALSE	TRUE	FALSE	FALSE	FALSE
C18:1	-0.125878	0.00711792	0.03171	-0.0203471	-0.000579486	2.43549e-49	1.78568e-155	0.361219	0.0340852	0.962259	4.2621e-47	3.12493e-153	1	1	1	FALSE	TRUE	FALSE	FALSE	FALSE
C2	-0.0296142	0.00814297	0.0708733	-0.0326263	0.0067836	0.0107668	3.07608e-110	0.137173	0.0133265	0.686594	1	5.38314e-108	1	1	1	FALSE	TRUE	FALSE	FALSE	FALSE
C3	-0.292478	0.00594106	-0.103519	0.121837	0.245573	5.70336e-177	2.64757e-80	0.0117998	1.2841e-26	4.12289e-63	9.98088e-175	4.63324e-78	1	2.24717e-24	7.21507e-61	TRUE	TRUE	FALSE	TRUE	TRUE
C3-DC (C4-OH)	-0.096535	0.002282	0.115294	-0.0335829	0.0199729	3.88891e-16	4.30083e-10	0.0181767	0.0123548	0.244358	6.8056e-14	7.52645e-08	1	1	1	FALSE	TRUE	FALSE	FALSE	FALSE
C3:1	-0.101647	5.7342e-05	-0.0179517	0.020986	0.0646233	5.98834e-34	0.823342	0.601148	0.0262911	8.91848e-08	1.04796e-31	1	1	1	1.56073e-05	FALSE	FALSE	FALSE	FALSE	FALSE
C4	-0.145849	0.00573699	-0.0181288	0.0532348	0.154882	4.73126e-28	2.86896e-44	0.739685	0.00039043	7.89823e-16	8.27971e-26	5.02068e-42	1	0.0683252	1.38219e-13	FALSE	TRUE	FALSE	FALSE	FALSE
C4:1	-0.0719379	0.00220904	-0.00841303	0.0107893	0.0490744	1.46458e-26	2.63562e-26	0.760347	0.157076	4.63219e-07	2.56302e-24	4.61234e-24	1	1	8.10634e-05	FALSE	TRUE	FALSE	FALSE	FALSE
C5	-0.392717	0.00220598	-0.0880403	0.0938531	0.23326	0	4.02516e-13	0.030048	4.88266e-17	5.5159e-59	0	7.04402e-11	1	8.54466e-15	9.65282e-57	TRUE	TRUE	FALSE	FALSE	TRUE
C5-DC (C6-OH)	-0.101307	0.00261743	0.0161713	-0.00128365	0.0050264	1.5549e-32	2.31312e-23	0.644157	0.893932	0.682979	2.72107e-30	4.04796e-21	1	1	1	FALSE	TRUE	FALSE	FALSE	FALSE
C5-M-DC	0.0224436	0.0018739	0.0457627	-0.000253565	-0.00225415	0.00157965	1.50351e-17	0.116591	0.974905	0.826479	0.276439	2.63114e-15	1	1	1	FALSE	TRUE	FALSE	FALSE	FALSE
C5-OH (C3-DC-M)	-0.100812	0.00172772	-0.0359334	0.0177636	0.04326	4.62408e-61	3.0018e-20	0.150282	0.00972168	8.54635e-07	8.09215e-59	5.25316e-18	1	1	0.000149561	FALSE	TRUE	FALSE	FALSE	FALSE
C5:1	-0.12622	0.00125135	-0.034467	0.0031873	0.0328364	8.94295e-65	3.57252e-08	0.2534	0.702401	0.00203751	1.56502e-62	6.25192e-06	1	1	0.356565	FALSE	TRUE	FALSE	FALSE	FALSE
C5:1-DC	-0.0434947	0.00278173	0.022587	-0.00999332	0.00908498	2.33359e-10	4.91748e-39	0.42441	0.198746	0.360738	4.08378e-08	8.6056e-37	1	1	1	FALSE	TRUE	FALSE	FALSE	FALSE
C6 (C4:1-DC)	-0.008665	0.00785808	0.067922	0.0161361	0.101321	0.398688	5.24503e-130	0.108893	0.166039	1.10554e-11	1	9.1788e-128	1	1	1.93469e-09	FALSE	TRUE	FALSE	FALSE	FALSE
C6:1	-0.0241191	0.00115144	0.0478813	0.00731649	0.0037532	0.000386851	4.13006e-08	0.0861271	0.342763	0.702814	0.067699	7.22761e-06	1	1	1	FALSE	TRUE	FALSE	FALSE	FALSE
C8	-0.0434381	0.00661144	0.114454	-0.0696167	-0.063132	0.000158137	1.16093e-75	0.0153199	9.78179e-08	0.000149682	0.027674	2.03163e-73	1	1.71181e-05	0.0261944	FALSE	TRUE	FALSE	FALSE	FALSE
C9	-0.055088	0.004786	0.00853906	-0.037657	-0.0501187	1.04943e-10	2.21159e-72	0.807078	9.88133e-05	4.86417e-05	1.83651e-08	3.87028e-70	1	0.0172923	0.00851231	FALSE	TRUE	FALSE	FALSE	FALSE
H1	-0.0823901	0.00315517	-0.0208351	0.0465172	0.124283	3.23261e-69	2.76694e-104	0.27342	1.13815e-18	8.3006e-75	5.65707e-67	4.84214e-102	1	1.99177e-16	1.4526e-72	FALSE	TRUE	FALSE	FALSE	TRUE
lysoPC a C14:0	-0.00466959	0.000910469	-0.00935226	0.01606	0.00845239	0.317788	2.94903e-10	0.626094	0.00248066	0.211778	1	5.16081e-08	1	0.434115	1	FALSE	TRUE	FALSE	FALSE	FALSE
lysoPC a C16:0	-0.204318	0.00348474	-0.0324127	-0.053328	-0.141916	7.19417e-151	5.62636e-49	0.299942	7.2314e-10	1.784e-37	1.25898e-148	9.84613e-47	1	1.2655e-07	3.122e-35	TRUE	TRUE	FALSE	FALSE	TRUE
lysoPC a C16:1	-0.119485	0.0032719	-0.0261581	0.00257698	-0.0166976	5.3894e-30	5.31385e-24	0.542233	0.828059	0.269954	9.43144e-28	9.29923e-22	1	1	1	FALSE	TRUE	FALSE	FALSE	FALSE
lysoPC a C17:0	-0.104033	0.00879269	-0.0302329	-0.148024	-0.354317	4.83505e-22	1.50059e-147	0.493127	1.4549e-33	9.61479e-111	8.46133e-20	2.62603e-145	1	2.54607e-31	1.68259e-108	FALSE	TRUE	FALSE	TRUE	TRUE
lysoPC a C18:0	-0.216801	0.00692839	-0.0594483	-0.0761204	-0.185601	4.77148e-97	1.18099e-103	0.156039	5.3587e-11	8.68191e-36	8.3501e-95	2.06673e-101	1	9.37772e-09	1.51933e-33	TRUE	TRUE	FALSE	FALSE	TRUE
lysoPC a C18:1	-0.347115	0.00450941	0.0157431	-0.194389	-0.376285	3.78371e-224	9.1185e-44	0.713875	3.67692e-59	1.3832e-130	6.6215e-222	1.59574e-41	1	6.43461e-57	2.4206e-128	TRUE	TRUE	FALSE	TRUE	TRUE
lysoPC a C18:2	-0.442852	0.000995462	0.0142738	-0.231432	-0.452137	4.43307e-283	0.00601527	0.767123	3.66191e-66	2.01071e-148	7.75787e-281	1	1	6.40835e-64	3.51874e-146	TRUE	FALSE	FALSE	TRUE	TRUE
lysoPC a C20:3	-0.345493	0.00215079	-0.117808	-0.0229196	-0.0599916	6.65993e-213	7.97654e-11	0.00736235	0.0592444	0.000109262	1.16549e-210	1.39589e-08	1	1	0.0191208	TRUE	TRUE	FALSE	FALSE	FALSE
lysoPC a C20:4	-0.455908	0.00182204	-0.0965596	-0.0529257	-0.138923	0	1.65765e-08	0.0244116	8.19661e-06	5.39781e-20	0	2.90089e-06	1	0.00143441	9.44616e-18	TRUE	TRUE	FALSE	FALSE	TRUE
lysoPC a C24:0	-0.0264466	0.00373004	-0.00618302	-0.0737345	-0.132994	0.00103381	4.6842e-50	0.851761	8.81274e-16	7.87093e-30	0.180917	8.19734e-48	1	1.54223e-13	1.37741e-27	FALSE	TRUE	FALSE	FALSE	FALSE
lysoPC a C26:0	0.0274741	0.000620505	0.00741575	-0.0134312	-0.0231059	0.00437372	0.0370257	0.851371	0.219618	0.0978445	0.7654	1	1	1	1	FALSE	FALSE	FALSE	FALSE	FALSE
lysoPC a C26:1	0.0523252	0.00280794	0.00910448	-0.000473316	-0.0324924	4.4582e-09	2.62803e-24	0.803464	0.962671	0.0117996	7.80185e-07	4.59906e-22	1	1	1	FALSE	TRUE	FALSE	FALSE	FALSE
lysoPC a C28:0	0.00776536	0.000290457	-0.018257	-0.0718394	-0.138001	0.37294	0.280299	0.609979	4.26052e-13	1.3332e-27	1	1	1	7.45591e-11	2.3331e-25	FALSE	FALSE	FALSE	FALSE	FALSE
lysoPC a C28:1	0.255197	0.00623857	-0.078741	-0.00984573	-0.0624027	5.70832e-124	1.20913e-79	0.0693208	0.411279	4.50359e-05	9.98955e-122	2.11598e-77	1	1	0.00788129	FALSE	TRUE	FALSE	FALSE	FALSE
PC aa C24:0	-0.025295	0.00260054	-0.035589	0.00984898	0.0289795	0.086444	1.16997e-08	0.556909	0.556474	0.174967	1	2.04745e-06	1	1	1	FALSE	TRUE	FALSE	FALSE	FALSE
PC aa C26:0	0.00427573	0.000645456	0.0337697	-0.0124458	-0.0154022	0.375533	1.48493e-05	0.0883536	0.0230991	0.0275251	1	0.00259863	1	1	1	FALSE	TRUE	FALSE	FALSE	FALSE
PC aa C28:1	0.160931	0.00720709	-0.0559107	0.0440528	0.0420227	5.19149e-47	2.25402e-95	0.219637	0.000470053	0.00890261	9.08511e-45	3.94454e-93	1	0.0822592	1	FALSE	TRUE	FALSE	FALSE	FALSE
PC aa C30:0	0.235753	0.00487634	0.0470359	-0.0156803	-0.0272554	4.70891e-70	8.12617e-33	0.384537	0.294345	0.153051	8.2406e-68	1.42208e-30	1	1	1	TRUE	TRUE	FALSE	FALSE	FALSE
PC aa C30:2	0.200972	0.00415015	-0.199826	0.00349602	-0.309142	0.0374285	0.163814	0.614303	0.974557	0.027071	1	1	1	1	1	FALSE	FALSE	FALSE	FALSE	FALSE
PC aa C32:0	0.0917378	0.00418084	0.047488	-0.0337683	-0.043741	1.19829e-21	6.98815e-45	0.226732	0.00188004	0.00159663	2.09701e-19	1.22293e-42	1	0.329007	0.27941	FALSE	TRUE	FALSE	FALSE	FALSE
PC aa C32:1	0.222426	0.00353574	0.0244028	0.113038	0.234881	9.26721e-37	5.73501e-11	0.73359	1.22346e-08	2.02953e-20	1.62176e-34	1.00363e-08	1	2.14105e-06	3.55167e-18	TRUE	TRUE	FALSE	FALSE	TRUE
PC aa C32:2	0.337166	0.00169764	0.0447395	0.057765	0.0742608	8.77236e-109	0.0002344	0.465964	0.000664557	0.000602939	1.53516e-106	0.04102	1	0.116297	0.105514	TRUE	TRUE	FALSE	FALSE	FALSE
PC aa C32:3	0.277133	0.00431254	-0.00891057	0.0173803	0.0135438	5.63194e-140	3.49141e-38	0.840007	0.154338	0.384206	9.8559e-138	6.10997e-36	1	1	1	TRUE	TRUE	FALSE	FALSE	FALSE
PC aa C34:1	0.0577876	0.00291497	0.0388737	0.00369049	0.00594895	7.16584e-07	6.05834e-16	0.416402	0.780168	0.724323	0.000125402	1.06021e-13	1	1	1	FALSE	TRUE	FALSE	FALSE	FALSE
PC aa C34:2	0.137957	0.000951997	0.0380583	-0.0256796	-0.0457569	2.41778e-41	0.0024453	0.362418	0.0262349	0.00190785	4.23111e-39	0.427928	1	1	0.333874	FALSE	FALSE	FALSE	FALSE	FALSE
PC aa C34:3	0.265994	0.00352218	0.0381572	0.00522897	-0.000149372	4.4457e-100	2.60809e-20	0.450694	0.70847	0.993319	7.77997e-98	4.56415e-18	1	1	1	TRUE	TRUE	FALSE	FALSE	FALSE
PC aa C34:4	0.204684	0.00206405	-0.0733498	0.1399	0.197946	1.27522e-44	4.06637e-06	0.218049	2.32202e-17	5.65318e-21	2.23163e-42	0.000711615	1	4.06354e-15	9.89306e-19	TRUE	TRUE	FALSE	FALSE	TRUE
PC aa C36:0	0.0651544	0.00333674	-0.0548784	-0.0513717	-0.117867	9.69478e-08	1.03816e-18	0.273614	0.000210949	2.7874e-11	1.69659e-05	1.81678e-16	1	0.036916	4.87794e-09	FALSE	TRUE	FALSE	FALSE	FALSE
PC aa C36:1	0.0580966	0.00450186	0.00412213	0.0118292	0.0282505	4.24961e-07	1.37871e-36	0.930304	0.363921	0.089198	7.43682e-05	2.41275e-34	1	1	1	FALSE	TRUE	FALSE	FALSE	FALSE
PC aa C36:2	0.101302	0.00326706	0.0069116	-0.0216632	-0.0292818	2.40832e-23	2.55327e-25	0.868165	0.0598646	0.0461582	4.21456e-21	4.46822e-23	1	1	1	FALSE	TRUE	FALSE	FALSE	FALSE
PC aa C36:3	0.152002	0.00132151	-0.0120929	0.0291616	0.0616922	5.68326e-45	6.60655e-05	0.783622	0.0166227	7.17637e-05	9.94571e-43	0.0115615	1	1	0.0125587	FALSE	TRUE	FALSE	FALSE	FALSE
PC aa C36:4	0.0452175	0.000915161	-0.0532745	0.0734254	0.118901	5.49309e-05	0.00815365	0.24692	8.11601e-09	2.58852e-13	0.0096129	1	1	1.4203e-06	4.5299e-11	FALSE	FALSE	FALSE	FALSE	FALSE
PC aa C36:5	0.070508	0.0106262	-0.0756676	0.05825	0.064981	6.44062e-06	4.4833e-104	0.238091	0.00102253	0.00407386	0.00112711	7.84577e-102	1	0.178943	0.712925	FALSE	TRUE	FALSE	FALSE	FALSE
PC aa C36:6	0.27206	0.00517113	-0.0423438	0.0450441	0.0290322	6.71611e-76	2.61938e-30	0.479228	0.0064882	0.168939	1.17532e-73	4.58392e-28	1	1	1	TRUE	TRUE	FALSE	FALSE	FALSE
PC aa C38:0	0.100078	0.0025185	-0.0473685	-0.0622501	-0.114366	1.33264e-18	6.78627e-13	0.308937	1.34525e-06	3.54731e-12	2.33211e-16	1.1876e-10	1	0.000235418	6.2078e-10	FALSE	TRUE	FALSE	FALSE	FALSE
PC aa C38:1	0.129241	0.00279383	0.171446	-0.0908101	-0.255177	0.000828005	0.019188	0.279979	0.0384702	5.19648e-06	0.144901	1	1	1	0.000909384	FALSE	FALSE	FALSE	FALSE	FALSE
PC aa C38:3	0.132051	0.00342044	-0.104336	0.164195	0.301005	7.59451e-30	1.48597e-21	0.028283	2.0923e-35	2.05713e-70	1.32904e-27	2.60044e-19	1	3.66152e-33	3.59998e-68	FALSE	TRUE	FALSE	TRUE	TRUE
PC aa C38:4	0.0338074	0.00320347	-0.0867004	0.120925	0.208332	0.00250931	2.21299e-20	0.0590632	2.22154e-21	1.92101e-37	0.439129	3.87273e-18	1	3.8877e-19	3.36176e-35	FALSE	TRUE	FALSE	FALSE	TRUE
PC aa C38:5	0.0440118	0.00570277	-0.0388826	0.0239538	0.0163747	3.69422e-05	7.07635e-66	0.374479	0.0478188	0.288864	0.00646488	1.23836e-63	1	1	1	FALSE	TRUE	FALSE	FALSE	FALSE
PC aa C38:6	0.161295	0.00230809	-0.0260564	0.0138102	0.003678	9.53884e-38	2.20714e-09	0.611282	0.329845	0.838786	1.6693e-35	3.8625e-07	1	1	1	FALSE	TRUE	FALSE	FALSE	FALSE
PC aa C40:1	0.0789721	0.00162104	0.0397137	-0.0633649	-0.108479	1.82659e-25	3.63314e-12	0.19979	1.51394e-13	4.30815e-23	3.19654e-23	6.358e-10	1	2.64939e-11	7.53927e-21	FALSE	TRUE	FALSE	FALSE	FALSE
PC aa C40:2	0.0738143	0.00269327	0.061741	-0.0661624	-0.122363	8.45554e-12	7.10405e-16	0.163455	6.78825e-08	5.49442e-15	1.47972e-09	1.24321e-13	1	1.18794e-05	9.61524e-13	FALSE	TRUE	FALSE	FALSE	FALSE
PC aa C40:3	0.0782035	0.00341113	0.0257099	-0.00485699	-0.0283799	5.62966e-17	3.84036e-32	0.501585	0.646061	0.0354429	9.8519e-15	6.72063e-30	1	1	1	FALSE	TRUE	FALSE	FALSE	FALSE
PC aa C40:4	-0.0196367	0.00284465	-0.0143298	0.101786	0.178197	0.0889242	1.64328e-15	0.762412	9.12388e-15	2.48676e-26	1	2.87573e-13	1	1.59668e-12	4.35183e-24	FALSE	TRUE	FALSE	FALSE	FALSE
PC aa C40:5	-0.00140125	0.00676307	-0.0173036	0.0827512	0.135717	0.904444	1.085e-76	0.718106	4.48446e-10	1.14426e-15	1	1.89876e-74	1	7.84781e-08	2.00245e-13	FALSE	TRUE	FALSE	FALSE	FALSE
PC aa C40:6	0.147055	0.00567046	-0.0273312	0.0846957	0.152021	1.26346e-30	1.38242e-46	0.600857	4.70229e-09	1.84637e-16	2.21105e-28	2.41924e-44	1	8.229e-07	3.23115e-14	FALSE	TRUE	FALSE	FALSE	FALSE
PC aa C42:0	0.155007	0.0012832	0.0316523	-0.0808364	-0.151467	3.78857e-53	3.34251e-05	0.441488	1.26798e-12	2.38826e-25	6.63e-51	0.00584939	1	2.21897e-10	4.17946e-23	FALSE	TRUE	FALSE	FALSE	FALSE
PC aa C42:1	0.083882	0.00171531	0.0211474	-0.0786207	-0.136217	5.3644e-17	2.71996e-08	0.606077	4.41755e-12	6.04633e-21	9.3877e-15	4.75993e-06	1	7.73071e-10	1.05811e-18	FALSE	TRUE	FALSE	FALSE	FALSE
PC aa C42:2	0.0410022	0.0027287	0.0175855	-0.0756568	-0.129295	1.38597e-05	9.05511e-21	0.649678	1.7132e-12	3.75164e-21	0.00242544	1.58464e-18	1	2.9981e-10	6.56536e-19	FALSE	TRUE	FALSE	FALSE	FALSE
PC aa C42:4	0.0665704	0.00190739	0.0426895	-0.0301469	-0.070898	3.55421e-11	7.85907e-10	0.300383	0.00816883	1.09735e-06	6.21987e-09	1.37534e-07	1	1	0.000192037	FALSE	TRUE	FALSE	FALSE	FALSE
PC aa C42:5	0.136602	0.00298798	0.123088	-0.0198409	-0.0270472	4.25955e-36	4.87685e-19	0.00564497	0.106488	0.0845326	7.45421e-34	8.53448e-17	0.987869	1	1	FALSE	TRUE	FALSE	FALSE	FALSE
PC aa C42:6	0.127005	0.00316761	0.0544617	-0.0226631	-0.0781613	1.05899e-35	5.66997e-24	0.190282	0.0486741	1.00813e-07	1.85323e-33	9.92245e-22	1	1	1.76423e-05	FALSE	TRUE	FALSE	FALSE	FALSE
PC ae C30:0	0.237521	0.00214302	0.00293779	-0.0671165	-0.140809	2.34848e-88	3.564e-09	0.951435	4.93578e-07	1.48597e-16	4.10985e-86	6.23699e-07	1	8.63762e-05	2.60044e-14	FALSE	TRUE	FALSE	FALSE	FALSE
PC ae C30:1	0.213423	0.000968485	0.0566702	-0.151488	-0.270378	1.21907e-09	0.370955	0.693943	0.000142811	1.04547e-07	2.13337e-07	1	1	0.024992	1.82958e-05	FALSE	FALSE	FALSE	FALSE	FALSE
PC ae C30:2	0.269975	0.0071672	-0.0884415	0.0396383	0.0687723	2.99593e-141	3.06332e-106	0.0387779	0.00080926	5.25783e-06	5.24287e-139	5.36081e-104	1	0.141621	0.00092012	FALSE	TRUE	FALSE	FALSE	FALSE
PC ae C32:1	0.152176	0.00140915	-0.00797683	-0.0672225	-0.116504	3.92376e-51	5.44965e-06	0.846487	3.75939e-09	1.24635e-15	6.86658e-49	0.000953688	1	6.57894e-07	2.18111e-13	FALSE	TRUE	FALSE	FALSE	FALSE
PC ae C32:2	0.233099	0.00342313	-0.0479788	-0.0464839	-0.0833412	5.112e-122	7.22997e-30	0.22952	2.56765e-05	3.38619e-09	8.946e-120	1.26524e-27	1	0.00449338	5.92584e-07	TRUE	TRUE	FALSE	FALSE	FALSE
PC ae C34:0	0.17986	0.007424	0.024727	-0.0408516	-0.0893049	2.10242e-54	1.52164e-94	0.599852	0.00172323	7.98736e-08	3.67924e-52	2.66287e-92	1	0.301565	1.39779e-05	FALSE	TRUE	FALSE	FALSE	FALSE
PC ae C34:1	0.201824	0.00378271	0.0362509	-0.0527676	-0.10879	3.76161e-84	1.10703e-32	0.388658	5.73438e-06	2.44044e-13	6.58282e-82	1.93731e-30	1	0.00100352	4.27077e-11	TRUE	TRUE	FALSE	FALSE	FALSE
PC ae C34:2	0.166066	0.000756946	-0.0194436	-0.0774278	-0.169536	5.66146e-48	0.0303619	0.675844	1.79346e-09	7.12202e-25	9.90755e-46	1	1	3.13856e-07	1.24635e-22	FALSE	FALSE	FALSE	FALSE	FALSE
PC ae C34:3	0.131106	-0.000406563	-0.0214338	-0.137064	-0.283417	1.2855e-27	0.271862	0.663254	1.06513e-23	8.09425e-59	2.24963e-25	1	1	1.86398e-21	1.41649e-56	FALSE	FALSE	FALSE	FALSE	TRUE
PC ae C36:0	0.0680682	0.00316289	0.0667524	-0.0565262	-0.109549	8.87989e-11	1.97438e-22	0.120935	2.06264e-06	5.82862e-13	1.55398e-08	3.45517e-20	1	0.000360962	1.02001e-10	FALSE	TRUE	FALSE	FALSE	FALSE
PC ae C36:1	0.155425	0.0064888	-0.00624313	-0.0398858	-0.110531	3.69886e-49	2.74361e-87	0.884466	0.000788254	3.30488e-13	6.47301e-47	4.80131e-85	1	0.137944	5.78353e-11	FALSE	TRUE	FALSE	FALSE	FALSE
PC ae C36:2	0.22462	0.00516177	0.0278175	-0.0994828	-0.216808	1.10935e-93	1.88866e-53	0.529417	4.80076e-16	2.44723e-43	1.94137e-91	3.30516e-51	1	8.40132e-14	4.28266e-41	TRUE	TRUE	FALSE	FALSE	TRUE
PC ae C36:3	0.128703	0.000493037	-0.030605	-0.0520867	-0.11188	3.91286e-32	0.141067	0.492227	2.38485e-05	1.19129e-12	6.8475e-30	1	1	0.00417349	2.08476e-10	FALSE	FALSE	FALSE	FALSE	FALSE
PC ae C36:4	-0.0822964	-0.000985864	-0.119289	0.046183	0.0497772	4.71973e-13	0.00492769	0.0105472	0.000342594	0.00247881	8.25952e-11	0.862346	1	0.0599539	0.433792	FALSE	FALSE	FALSE	FALSE	FALSE
PC ae C36:5	-0.0996722	0.00216683	-0.11479	0.00817002	-0.0105139	2.07922e-17	2.1391e-09	0.0170059	0.538829	0.535254	3.63863e-15	3.74342e-07	1	1	1	FALSE	TRUE	FALSE	FALSE	FALSE
PC ae C38:0	0.196943	0.00439176	-0.0311781	-0.0257251	-0.0854369	1.93825e-64	8.34904e-35	0.509026	0.0487521	2.94858e-07	3.39193e-62	1.46108e-32	1	1	5.16002e-05	TRUE	TRUE	FALSE	FALSE	FALSE
PC ae C38:1	-0.0139161	0.00313769	0.757133	-0.54141	-0.918963	0.879665	0.268807	0.0449138	2.17992e-07	5.51495e-12	1	1	1	3.81485e-05	9.65116e-10	FALSE	FALSE	FALSE	FALSE	FALSE
PC ae C38:2	0.178387	0.00389925	0.065908	-0.118985	-0.232389	1.39609e-50	2.0449e-26	0.174868	9.9653e-19	2.15507e-41	2.44315e-48	3.57857e-24	1	1.74393e-16	3.77138e-39	FALSE	TRUE	FALSE	FALSE	FALSE
PC ae C38:3	0.220474	0.00427817	-0.0610859	0.0232782	0.00355977	2.14387e-89	4.89076e-37	0.169858	0.0584761	0.820535	3.75177e-87	8.55883e-35	1	1	1	TRUE	TRUE	FALSE	FALSE	FALSE
PC ae C38:4	0.0563	0.00226662	-0.0720202	0.012332	-0.0206742	2.98387e-08	5.08081e-13	0.0839486	0.284367	0.159453	5.22177e-06	8.89142e-11	1	1	1	FALSE	TRUE	FALSE	FALSE	FALSE
PC ae C38:5	-0.0619824	0.00153133	-0.0681281	-0.00853247	-0.0340588	9.17809e-10	9.4248e-07	0.100806	0.457177	0.0200113	1.60617e-07	0.000164934	1	1	1	FALSE	TRUE	FALSE	FALSE	FALSE
PC ae C38:6	0.0364886	0.00227892	-0.100664	-0.00393744	-0.0328222	0.000946778	2.37816e-11	0.0263285	0.753244	0.0399777	0.165686	4.16178e-09	1	1	1	FALSE	TRUE	FALSE	FALSE	FALSE
PC ae C40:1	-0.00152706	0.00312866	-0.0548548	-0.0677201	-0.170228	0.882745	1.74973e-22	0.197032	8.68747e-09	1.3092e-29	1	3.06203e-20	1	1.52031e-06	2.29109e-27	FALSE	TRUE	FALSE	FALSE	FALSE
PC ae C40:2	0.160195	0.00557838	0.00170506	-0.00245665	-0.0368998	5.45466e-56	2.0244e-70	0.967109	0.829832	0.0114053	9.54566e-54	3.54269e-68	1	1	1	FALSE	TRUE	FALSE	FALSE	FALSE
PC ae C40:3	0.214467	0.0023785	-0.0222888	-0.0363073	-0.0775301	3.67338e-118	2.99809e-17	0.550837	0.00044232	4.18615e-09	6.42842e-116	5.24666e-15	1	0.077406	7.32576e-07	FALSE	TRUE	FALSE	FALSE	FALSE
PC ae C40:4	0.100034	0.00165075	-0.0124654	-0.0439463	-0.100941	2.27967e-25	2.4046e-08	0.751182	5.31351e-05	3.67021e-13	3.98943e-23	4.20805e-06	1	0.00929864	6.42286e-11	FALSE	TRUE	FALSE	FALSE	FALSE
PC ae C40:5	0.0600278	0.00282832	-0.0195616	-0.0550008	-0.120955	6.20671e-10	4.36111e-21	0.623076	5.899e-07	8.33479e-18	1.08617e-07	7.63194e-19	1	0.000103233	1.45859e-15	FALSE	TRUE	FALSE	FALSE	FALSE
PC ae C40:6	0.139871	0.00445327	-0.025029	-0.0633351	-0.156124	8.12469e-40	3.22921e-42	0.562499	1.18424e-07	1.87862e-24	1.42182e-37	5.65111e-40	1	2.07243e-05	3.28758e-22	FALSE	TRUE	FALSE	FALSE	FALSE
PC ae C42:0	0.0723082	0.000727022	0.025016	-0.0318915	-0.0577009	8.69358e-35	5.6354e-05	0.297298	1.566e-06	1.00375e-11	1.52138e-32	0.00986196	1	0.000274051	1.75656e-09	FALSE	TRUE	FALSE	FALSE	FALSE
PC ae C42:1	0.0278504	0.00171376	-0.00332161	-0.0357822	-0.0834514	0.000910526	3.99812e-11	0.923229	0.000174465	7.1857e-12	0.159342	6.99671e-09	1	0.0305314	1.2575e-09	FALSE	TRUE	FALSE	FALSE	FALSE
PC ae C42:2	0.073412	0.00410974	0.0247402	-0.068156	-0.153606	6.6217e-13	1.6185e-38	0.554584	4.06983e-09	3.64978e-25	1.1588e-10	2.83238e-36	1	7.12221e-07	6.38712e-23	FALSE	TRUE	FALSE	FALSE	FALSE
PC ae C42:3	0.107599	0.00146303	-0.0059841	-0.113918	-0.212949	1.64416e-29	6.11115e-07	0.878019	6.52444e-26	3.30509e-53	2.87728e-27	0.000106945	1	1.14178e-23	5.78391e-51	FALSE	TRUE	FALSE	FALSE	FALSE
PC ae C42:4	0.144792	-0.000485535	0.0148535	-0.0989635	-0.191118	1.23128e-40	0.144451	0.737167	7.06172e-16	4.02076e-34	2.15474e-38	1	1	1.2358e-13	7.03632e-32	FALSE	FALSE	FALSE	FALSE	FALSE
PC ae C42:5	0.103797	-0.000937563	-0.00991313	-0.0788243	-0.153733	1.16503e-29	0.000887265	0.791564	3.30562e-14	6.17136e-31	2.03879e-27	0.155271	1	5.78484e-12	1.07999e-28	FALSE	FALSE	FALSE	FALSE	FALSE
PC ae C44:3	0.0135798	0.00153994	0.0293983	-0.0733287	-0.141205	0.179478	8.33117e-07	0.479148	1.81807e-10	7.49666e-22	1	0.000145795	1	3.18163e-08	1.31192e-19	FALSE	TRUE	FALSE	FALSE	FALSE
PC ae C44:4	0.0980265	-0.000554137	0.017498	-0.0832716	-0.169883	5.39956e-21	0.0841498	0.681831	1.85733e-12	2.74739e-29	9.44924e-19	1	1	3.25032e-10	4.80794e-27	FALSE	FALSE	FALSE	FALSE	FALSE
PC ae C44:5	0.050849	-0.00211515	-0.000624768	-0.0922295	-0.169515	3.53468e-06	4.24352e-10	0.988922	1.36537e-13	1.96725e-26	0.00061857	7.42616e-08	1	2.38939e-11	3.44269e-24	FALSE	TRUE	FALSE	FALSE	FALSE
PC ae C44:6	0.0891308	-0.00017818	0.0148979	-0.0956698	-0.177323	3.47971e-16	0.596484	0.739322	1.22911e-14	5.11441e-29	6.08948e-14	1	1	2.15093e-12	8.95021e-27	FALSE	FALSE	FALSE	FALSE	FALSE
SM (OH) C14:1	0.220258	0.00804598	-0.032792	-0.0245908	-0.08303	1.41787e-90	1.23192e-124	0.457643	0.0439492	9.95099e-08	2.48127e-88	2.15586e-122	1	1	1.74142e-05	TRUE	TRUE	FALSE	FALSE	FALSE
SM (OH) C16:1	0.214383	0.00817039	-0.0171031	-0.0132976	-0.0642756	1.60481e-89	1.87855e-133	0.69243	0.265926	2.52117e-05	2.80841e-87	3.28746e-131	1	1	0.00441205	TRUE	TRUE	FALSE	FALSE	FALSE
SM (OH) C22:1	0.176073	0.00487171	-0.056735	0.0242962	-0.00757416	5.46726e-64	5.64744e-52	0.180547	0.0380595	0.61217	9.56771e-62	9.88302e-50	1	1	1	FALSE	TRUE	FALSE	FALSE	FALSE
SM (OH) C22:2	0.281852	0.00528296	-0.0541722	-0.0132349	-0.0718437	1.17199e-159	4.68139e-62	0.195552	0.252654	1.15102e-06	2.05099e-157	8.19242e-60	1	1	0.000201429	TRUE	TRUE	FALSE	FALSE	FALSE
SM (OH) C24:1	0.0802975	0.00604729	-0.060193	0.0213284	0.00087837	2.98279e-12	6.46486e-64	0.201932	0.101927	0.957884	5.21989e-10	1.13135e-61	1	1	1	FALSE	TRUE	FALSE	FALSE	FALSE
SM C16:0	0.101137	0.00519357	0.0258909	-0.047487	-0.110911	4.79789e-30	9.18724e-79	0.475668	2.25918e-06	5.55231e-18	8.39631e-28	1.60777e-76	1	0.000395357	9.71653e-16	FALSE	TRUE	FALSE	FALSE	FALSE
SM C16:1	0.201757	0.00584918	-0.0447498	0.0426057	0.0656049	1.77665e-96	1.22049e-85	0.252673	8.22947e-05	2.01552e-06	3.10914e-94	2.13585e-83	1	0.0144016	0.000352717	TRUE	TRUE	FALSE	FALSE	FALSE
SM C18:0	0.164492	0.00418782	-0.0326584	0.0782081	0.105069	9.75577e-61	3.84115e-42	0.422091	3.85627e-12	2.66995e-13	1.70726e-58	6.72201e-40	1	6.74847e-10	4.67241e-11	FALSE	TRUE	FALSE	FALSE	FALSE
SM C18:1	0.241953	0.00441242	-0.0628825	0.0917278	0.142565	1.96881e-118	1.36858e-43	0.135326	3.7414e-15	1.06834e-21	3.44542e-116	2.39501e-41	1	6.54746e-13	1.8696e-19	TRUE	TRUE	FALSE	FALSE	FALSE
SM C20:2	0.426312	0.00284699	0.0149455	-0.0210363	-0.0308246	1.53721e-95	5.23033e-06	0.857245	0.35973	0.292777	2.69012e-93	0.000915308	1	1	1	FALSE	TRUE	FALSE	FALSE	FALSE
SM C24:0	0.0335626	0.00287524	-0.0276692	0.0275603	0.0144224	0.000618017	2.68235e-21	0.491726	0.0132514	0.309484	0.108153	4.69412e-19	1	1	1	FALSE	TRUE	FALSE	FALSE	FALSE
SM C24:1	0.0901507	0.00214289	0.0119276	-0.0143497	-0.0593633	2.01928e-19	3.69311e-12	0.770881	0.205033	3.99591e-05	3.53374e-17	6.46294e-10	1	1	0.00699285	FALSE	TRUE	FALSE	FALSE	FALSE
SM C26:0	0.0709404	0.00614973	-0.0442168	-0.0221181	-0.0328304	3.41723e-05	4.78322e-31	0.529145	0.254822	0.185177	0.00598015	8.37064e-29	1	1	1	FALSE	TRUE	FALSE	FALSE	FALSE
SM C26:1	0.0217879	0.00536731	0.0398166	-0.0923402	-0.106014	0.2332	2.46338e-21	0.595741	8.68086e-06	6.24111e-05	1	4.31092e-19	1	0.00151915	0.0109219	FALSE	TRUE	FALSE	FALSE	FALSE

## Sheet: menopause results
Name	coef_Menopause	p.value_Menopause	p.adj_Menopause	significant_Menopause
ADMA	0.0725147	0.000179599	0.00395589	FALSE
Ala	-0.0475108	0.0333432	0.121759	FALSE
alpha-AAA	-0.244593	0.16217	0.337155	FALSE
Arg	0.0346294	0.0788152	0.20898	FALSE
Asn	-0.012953	0.435187	0.662241	FALSE
Asp	0.0752337	0.0134707	0.0654828	FALSE
Cit	0.0772741	0.00148745	0.0155913	FALSE
Creatinine	0.00651478	0.734518	0.845662	FALSE
DOPA	0.00216214	0.668528	0.818128	FALSE
Gln	0.0370685	0.0240457	0.0956362	FALSE
Glu	0.110829	0.00187095	0.0155913	TRUE
Gly	0.0929226	0.00449588	0.02914	FALSE
His	-0.0185922	0.222594	0.423413	FALSE
Histamine	-0.0349829	0.115879	0.274039	FALSE
Ile	-0.0274777	0.163891	0.337155	FALSE
Kynurenine	0.0516779	0.0641851	0.184138	FALSE
Leu	0.00757753	0.702329	0.834801	FALSE
Lys	0.0376977	0.05079	0.158127	FALSE
Met	-0.0221408	0.244346	0.450111	FALSE
Met-SO	-0.500981	0.0905274	0.220032	FALSE
Orn	0.115324	9.34197e-05	0.00326969	FALSE
Phe	0.0516318	0.137171	0.314333	FALSE
Pro	-0.0469533	0.141899	0.314333	FALSE
Putrescine	0.0613596	0.0698046	0.190872	FALSE
Sarcosine	0.164241	0.0016898	0.0155913	TRUE
SDMA	0.0631084	0.00350027	0.0244987	FALSE
Ser	0.0249675	0.198122	0.389567	FALSE
Serotonin	-0.110099	0.148185	0.316248	FALSE
Spermidine	-0.0309061	0.146455	0.316248	FALSE
Spermine	0.00387229	0.909609	0.923418	FALSE
t4-OH-Pro	0.102712	0.0108948	0.0544739	FALSE
Taurine	0.00309835	0.888386	0.915	FALSE
Thr	-0.0509237	0.0340924	0.121759	FALSE
Trp	-0.0118457	0.502681	0.721058	FALSE
Tyr	0.0167595	0.449485	0.666609	FALSE
Val	-0.00782055	0.684449	0.82606	FALSE
C0	0.148982	1.12459e-11	1.96803e-09	FALSE
C10	0.111748	0.00813184	0.0459056	FALSE
C10:1	0.10577	0.00113071	0.015221	FALSE
C10:2	0.0291672	0.0537021	0.159286	FALSE
C12	0.09882	0.00174565	0.0155913	FALSE
C12-DC	-0.00384065	0.715543	0.834801	FALSE
C12:1	0.0932374	0.000908549	0.0132497	FALSE
C14	0.0631765	0.0600934	0.175272	FALSE
C14:1	0.13873	0.0015331	0.0155913	FALSE
C14:1-OH	0.0602645	0.0104704	0.0538918	FALSE
C14:2	0.154746	6.48572e-05	0.0028375	FALSE
C14:2-OH	-0.0292152	0.260787	0.475393	FALSE
C16	0.0208424	0.467557	0.687368	FALSE
C16-OH	0.00860877	0.595314	0.795384	FALSE
C16:1	0.0489304	0.0428828	0.141594	FALSE
C16:1-OH	0.0279443	0.264575	0.477326	FALSE
C18	0.00841424	0.763161	0.863058	FALSE
C18:1	0.0704749	0.00571184	0.035699	FALSE
C2	0.160629	1.58947e-05	0.000927193	TRUE
C3	0.0949636	0.00169244	0.0155913	FALSE
C3-DC (C4-OH)	0.0328692	0.35272	0.582321	FALSE
C3:1	0.0115663	0.663929	0.818128	FALSE
C4	0.124127	0.00179476	0.0155913	FALSE
C4:1	0.0446406	0.0333122	0.121759	FALSE
C5	0.10541	0.00079433	0.0126371	FALSE
C5-DC (C6-OH)	0.0542274	0.0410007	0.137983	FALSE
C5-M-DC	0.00594668	0.786885	0.882724	FALSE
C5-OH (C3-DC-M)	0.0636843	0.000507732	0.00888532	FALSE
C5:1	0.0781465	0.00136003	0.0155913	FALSE
C5:1-DC	0.0512908	0.0167907	0.0716639	FALSE
C6 (C4:1-DC)	0.125481	0.000119215	0.0034771	FALSE
C6:1	-0.00042148	0.983835	0.983835	FALSE
C8	0.0902532	0.0171993	0.0716639	FALSE
C9	0.0205157	0.424744	0.652506	FALSE
H1	-0.00345213	0.834436	0.901397	FALSE
lysoPC a C14:0	-0.010932	0.471338	0.687368	FALSE
lysoPC a C16:0	-0.00561166	0.813357	0.90087	FALSE
lysoPC a C16:1	0.00542326	0.860184	0.906736	FALSE
lysoPC a C17:0	0.0512192	0.118296	0.276025	FALSE
lysoPC a C18:0	0.0625337	0.0381691	0.133592	FALSE
lysoPC a C18:1	0.0390815	0.201021	0.390873	FALSE
lysoPC a C18:2	0.0676881	0.0461175	0.149455	FALSE
lysoPC a C20:3	0.0158025	0.619789	0.795384	FALSE
lysoPC a C20:4	0.00643763	0.828923	0.901004	FALSE
lysoPC a C24:0	0.0265686	0.310026	0.533163	FALSE
lysoPC a C26:0	0.0109548	0.715412	0.834801	FALSE
lysoPC a C26:1	0.0534709	0.0524717	0.15832	FALSE
lysoPC a C28:0	0.00630064	0.824901	0.901004	FALSE
lysoPC a C28:1	0.0943769	0.00881271	0.0481945	FALSE
PC aa C24:0	-0.0374523	0.423837	0.652506	FALSE
PC aa C26:0	0.0083228	0.591071	0.795384	FALSE
PC aa C28:1	0.104118	0.00345611	0.0244987	FALSE
PC aa C30:0	-0.0675314	0.0990954	0.237557	FALSE
PC aa C30:2	-0.233029	0.446237	0.666609	FALSE
PC aa C32:0	-0.0357198	0.241855	0.450111	FALSE
PC aa C32:1	-0.0834485	0.0874009	0.218886	FALSE
PC aa C32:2	0.00647377	0.888858	0.915	FALSE
PC aa C32:3	0.0722122	0.0339288	0.121759	FALSE
PC aa C34:1	-0.0480102	0.165688	0.337155	FALSE
PC aa C34:2	0.0164663	0.619184	0.795384	FALSE
PC aa C34:3	0.0114875	0.760108	0.863058	FALSE
PC aa C34:4	-0.0274317	0.524181	0.733853	FALSE
PC aa C36:0	0.0544156	0.191123	0.381605	FALSE
PC aa C36:1	0.0164629	0.636507	0.801357	FALSE
PC aa C36:2	0.0564836	0.0888053	0.218886	FALSE
PC aa C36:3	0.0083028	0.798293	0.889817	FALSE
PC aa C36:4	-0.0267061	0.419522	0.652506	FALSE
PC aa C36:5	0.0508056	0.30271	0.529742	FALSE
PC aa C36:6	0.00784735	0.863079	0.906736	FALSE
PC aa C38:0	0.0112764	0.764423	0.863058	FALSE
PC aa C38:1	-0.0580152	0.628856	0.797462	FALSE
PC aa C38:3	0.0175102	0.615708	0.795384	FALSE
PC aa C38:4	0.00485048	0.887032	0.915	FALSE
PC aa C38:5	0.0161851	0.622672	0.795384	FALSE
PC aa C38:6	-0.0394513	0.323724	0.550017	FALSE
PC aa C40:1	-0.0243017	0.327755	0.55151	FALSE
PC aa C40:2	0.0276173	0.420206	0.652506	FALSE
PC aa C40:3	0.016971	0.551244	0.759588	FALSE
PC aa C40:4	-0.021902	0.529381	0.735251	FALSE
PC aa C40:5	-0.000769892	0.983042	0.983835	FALSE
PC aa C40:6	-0.0145912	0.715355	0.834801	FALSE
PC aa C42:0	-0.0422138	0.205698	0.395573	FALSE
PC aa C42:1	-0.0617484	0.0679403	0.190872	FALSE
PC aa C42:2	0.0465038	0.140685	0.314333	FALSE
PC aa C42:4	-0.0606278	0.0696492	0.190872	FALSE
PC aa C42:5	-0.0435857	0.191893	0.381605	FALSE
PC aa C42:6	-0.0277761	0.379135	0.620081	FALSE
PC ae C30:0	-0.075997	0.0494295	0.157276	FALSE
PC ae C30:1	-0.156243	0.160861	0.337155	FALSE
PC ae C30:2	0.105075	0.00245328	0.0195148	FALSE
PC ae C32:1	-0.0477004	0.145194	0.316248	FALSE
PC ae C32:2	0.0163538	0.612713	0.795384	FALSE
PC ae C34:0	-0.0250821	0.507537	0.722106	FALSE
PC ae C34:1	-0.0265509	0.425061	0.652506	FALSE
PC ae C34:2	0.0190284	0.602644	0.795384	FALSE
PC ae C34:3	0.0442692	0.243881	0.450111	FALSE
PC ae C36:0	0.00367467	0.912864	0.923418	FALSE
PC ae C36:1	0.0340287	0.310758	0.533163	FALSE
PC ae C36:2	0.052886	0.141607	0.314333	FALSE
PC ae C36:3	0.00415908	0.903474	0.923418	FALSE
PC ae C36:4	-0.0232595	0.517191	0.729907	FALSE
PC ae C36:5	0.0404505	0.271285	0.484437	FALSE
PC ae C38:0	0.0356625	0.331489	0.552482	FALSE
PC ae C38:1	-0.681869	0.0337206	0.121759	FALSE
PC ae C38:2	0.0140568	0.713747	0.834801	FALSE
PC ae C38:3	0.0119314	0.725328	0.840612	FALSE
PC ae C38:4	-0.0224324	0.497011	0.718817	FALSE
PC ae C38:5	-0.00718881	0.825915	0.901004	FALSE
PC ae C38:6	0.0304411	0.388727	0.625507	FALSE
PC ae C40:1	-0.00637457	0.842049	0.90404	FALSE
PC ae C40:2	0.0794137	0.0153252	0.0687667	FALSE
PC ae C40:3	-0.0048903	0.865285	0.906736	FALSE
PC ae C40:4	-0.0557273	0.0851037	0.218886	FALSE
PC ae C40:5	-0.0133183	0.676753	0.822443	FALSE
PC ae C40:6	-0.0176169	0.61862	0.795384	FALSE
PC ae C42:0	0.0030903	0.862122	0.906736	FALSE
PC ae C42:1	-0.0136452	0.592079	0.795384	FALSE
PC ae C42:2	0.0352158	0.284345	0.50263	FALSE
PC ae C42:3	-0.0234955	0.439589	0.663173	FALSE
PC ae C42:4	-0.0846148	0.0165032	0.0716639	FALSE
PC ae C42:5	-0.0731977	0.0150727	0.0687667	FALSE
PC ae C44:3	0.0133846	0.668415	0.818128	FALSE
PC ae C44:4	-0.057041	0.0832038	0.217323	FALSE
PC ae C44:5	-0.0967643	0.00713181	0.0416023	FALSE
PC ae C44:6	-0.0734982	0.0403556	0.137983	FALSE
SM (OH) C14:1	0.0951202	0.00593044	0.0357871	FALSE
SM (OH) C16:1	0.0880506	0.00989241	0.0524598	FALSE
SM (OH) C22:1	0.118445	0.000203446	0.00395589	FALSE
SM (OH) C22:2	0.118871	0.000201811	0.00395589	FALSE
SM (OH) C24:1	0.159085	1.22919e-05	0.000927193	FALSE
SM C16:0	0.0497947	0.0880315	0.218886	FALSE
SM C16:1	0.0912306	0.00301386	0.0229316	FALSE
SM C18:0	0.0572373	0.0712549	0.19184	FALSE
SM C18:1	0.0790363	0.0146576	0.0687667	FALSE
SM C20:2	0.0273575	0.666739	0.818128	FALSE
SM C24:0	0.0881479	0.00363981	0.0244987	FALSE
SM C24:1	0.0589789	0.0515042	0.158127	FALSE
SM C26:0	0.0494178	0.389601	0.625507	FALSE
SM C26:1	0.126808	0.0206867	0.08419	FALSE
